# Supplementary material for: A revision of Passiflora L. subgenus Decaloba (DC.) Rchb. supersection Cieca (Medik.) J. M. MacDougal & Feuillet (Passifloraceae)
Source: PhytoKeys. 2014 Nov 6;(43):1–224. doi: 10.3897/phytokeys.43.7804 (PMC4233625; doi:10.3897/phytokeys.43.7804)
Supplement: XML Treatment for Passiflora subgenus Decaloba (DC.) Reichenbach supersection Cieca [file phytokeys.43.7804-treatment2.xml]

<!DOCTYPE tp:taxon-treatment
  PUBLIC "-//TaxonX//DTD Taxonomic Treatment Publishing DTD v0 20100105//EN" "tax-treatment-NSO.dtd">
<tp:taxon-treatment xmlns:tp="http://www.plazi.org/taxpub"><tp:treatment-meta><kwd-group><label>Taxon classification</label><kwd><named-content content-type="kingdom">Plantae</named-content></kwd><kwd><named-content content-type="order">Malpighiales</named-content></kwd><kwd><named-content content-type="family">Passifloraceae</named-content></kwd></kwd-group><mixed-citation publication-type="journal"><person-group><name><surname>Porter-Utley</surname><given-names>Kristen</given-names></name></person-group><article-title>A revision of <tp:taxon-name><tp:taxon-name-part taxon-name-part-type="genus">Passiflora</tp:taxon-name-part> <tp:taxon-name-part taxon-name-part-type="authority">L.</tp:taxon-name-part> <tp:taxon-name-part taxon-name-part-type="infraspecific-rank">subgenus</tp:taxon-name-part> <tp:taxon-name-part taxon-name-part-type="subgenus">Decaloba</tp:taxon-name-part> <tp:taxon-name-part taxon-name-part-type="authority">(DC.) Rchb.</tp:taxon-name-part> <tp:taxon-name-part taxon-name-part-type="infraspecific-rank">supersection</tp:taxon-name-part> <tp:taxon-name-part taxon-name-part-type="supersection">Cieca</tp:taxon-name-part></tp:taxon-name> (Medik.) J. M. MacDougal &amp; Feuillet (<tp:taxon-name><tp:taxon-name-part taxon-name-part-type="family">Passifloraceae</tp:taxon-name-part></tp:taxon-name>)</article-title><source>PhytoKeys</source><day>6</day><month>11</month><year>2014</year><volume>2014</volume><issue>43</issue><fpage>1</fpage><lpage>224</lpage><pub-id pub-id-type="doi">10.3897/phytokeys.43.7804</pub-id></mixed-citation></tp:treatment-meta><tp:nomenclature><tp:taxon-name>
                        <tp:taxon-name-part taxon-name-part-type="genus">Passiflora</tp:taxon-name-part>
                        <tp:taxon-name-part taxon-name-part-type="infraspecific-rank">subgenus</tp:taxon-name-part>
                        <tp:taxon-name-part taxon-name-part-type="subgenus">Decaloba</tp:taxon-name-part>
                        <tp:taxon-name-part taxon-name-part-type="authority">(DC.) Reichenbach</tp:taxon-name-part>
                        <tp:taxon-name-part taxon-name-part-type="infraspecific-rank">supersection</tp:taxon-name-part>
                        <tp:taxon-name-part taxon-name-part-type="supersection">Cieca</tp:taxon-name-part>
                    </tp:taxon-name><tp:taxon-authority>(Medikus) J. M. MacDougal &amp; Feuillet, Passiflora 13(2):37. 2003 [2004]</tp:taxon-authority><tp:nomenclature-citation-list><tp:nomenclature-citation><tp:taxon-name><tp:taxon-name-part taxon-name-part-type="supersection">Cieca</tp:taxon-name-part></tp:taxon-name><comment> Medikus, Malvenfam. 97. 1787, non <italic><tp:taxon-name><tp:taxon-name-part taxon-name-part-type="supersection">Cieca</tp:taxon-name-part></tp:taxon-name></italic> Adanson (<tp:taxon-name><tp:taxon-name-part taxon-name-part-type="family">Euphorbiaceae</tp:taxon-name-part></tp:taxon-name>), 1763, nom. rej. Lectotype species, designated by E.P. <xref ref-type="bibr" rid="B71">Killip 1938</xref>, p. 25: <italic><tp:taxon-name><tp:taxon-name-part taxon-name-part-type="genus">Cieca</tp:taxon-name-part> <tp:taxon-name-part taxon-name-part-type="species">viridis</tp:taxon-name-part></tp:taxon-name></italic> Medikus [<italic><tp:taxon-name><tp:taxon-name-part taxon-name-part-type="genus">Passiflora</tp:taxon-name-part> <tp:taxon-name-part taxon-name-part-type="species">pallida</tp:taxon-name-part></tp:taxon-name></italic> L].</comment></tp:nomenclature-citation><tp:nomenclature-citation><tp:taxon-name><tp:taxon-name-part taxon-name-part-type="genus">Passiflora</tp:taxon-name-part> <tp:taxon-name-part taxon-name-part-type="infraspecific-rank">sect.</tp:taxon-name-part> <tp:taxon-name-part taxon-name-part-type="section">Cieca</tp:taxon-name-part></tp:taxon-name><comment> (Medikus) DC. Mém. Soc. Phys. Genève 1: 435. 1822. Type species: Based on <italic><tp:taxon-name><tp:taxon-name-part taxon-name-part-type="supersection">Cieca</tp:taxon-name-part></tp:taxon-name></italic> Medikus.</comment></tp:nomenclature-citation><tp:nomenclature-citation><tp:taxon-name><tp:taxon-name-part taxon-name-part-type="genus">Passiflora</tp:taxon-name-part> <tp:taxon-name-part taxon-name-part-type="infraspecific-rank">subgenus</tp:taxon-name-part> <tp:taxon-name-part taxon-name-part-type="subgenus">Decaloba</tp:taxon-name-part> <tp:taxon-name-part taxon-name-part-type="infraspecific-rank">sect.</tp:taxon-name-part> <tp:taxon-name-part taxon-name-part-type="section">Cieca</tp:taxon-name-part></tp:taxon-name><comment> (Medikus) Masters, Trans. Linn. Soc. 27: 630. 1871. Type species: Based on <italic><tp:taxon-name><tp:taxon-name-part taxon-name-part-type="supersection">Cieca</tp:taxon-name-part></tp:taxon-name></italic> Medikus.</comment></tp:nomenclature-citation><tp:nomenclature-citation><tp:taxon-name><tp:taxon-name-part taxon-name-part-type="genus">Monactineirma</tp:taxon-name-part></tp:taxon-name><comment> Bory. Ann. Gén. Sci. Phys. 2: 138. 1819. Lectotype species, designated here: <italic><tp:taxon-name><tp:taxon-name-part taxon-name-part-type="genus">Passiflora</tp:taxon-name-part> <tp:taxon-name-part taxon-name-part-type="species">suberosa</tp:taxon-name-part></tp:taxon-name></italic> L.</comment></tp:nomenclature-citation><tp:nomenclature-citation><tp:taxon-name><tp:taxon-name-part taxon-name-part-type="genus">Meioperis</tp:taxon-name-part></tp:taxon-name><comment> Rafinesque, Fl. Tellur. 4: 103. 1838. Lectotype species, designated here: <italic><tp:taxon-name><tp:taxon-name-part taxon-name-part-type="genus">Passiflora</tp:taxon-name-part> <tp:taxon-name-part taxon-name-part-type="species">suberosa</tp:taxon-name-part></tp:taxon-name></italic> L.</comment></tp:nomenclature-citation></tp:nomenclature-citation-list></tp:nomenclature><tp:treatment-sec sec-type="Type species"><title>Type species.</title><p>Based on <italic><tp:taxon-name><tp:taxon-name-part taxon-name-part-type="supersection">Cieca</tp:taxon-name-part></tp:taxon-name></italic> Medikus.</p></tp:treatment-sec><tp:treatment-sec sec-type="Description"><title>Description.</title><p>Small to medium-sized climbing or procumbent vines with perennial stems from woody perennial rootstocks or taproots, antrorsely appressed-puberulent more or less throughout, with unicellular, curved or occasionally erect trichomes, and sometimes sparsely to densely pubescent with longer unicellular, rarely multicellular, curved trichomes. Stems terete to somewhat compressed and two-edged, the shoot apex erect. Leaves simple, commonly bearing nectaries on the petiole (except in <!--PageBreak--><italic><tp:taxon-name><tp:taxon-name-part taxon-name-part-type="genus">Passiflora</tp:taxon-name-part> <tp:taxon-name-part taxon-name-part-type="species">eglandulosa</tp:taxon-name-part></tp:taxon-name></italic> and <italic><tp:taxon-name><tp:taxon-name-part taxon-name-part-type="genus">Passiflora</tp:taxon-name-part> <tp:taxon-name-part taxon-name-part-type="species">mcvaughiana</tp:taxon-name-part></tp:taxon-name></italic>); petioles sometimes canaliculate, biglandular (rarely eglandular or with only a single gland) with opposite, subopposite or alternate, discoid, cupulate, obconical or capitate extrafloral nectaries; laminas unlobed or 2- to 3-lobed (rarely 5-lobed), often exhibiting heterophylly, sometimes cordate at base, entire (very rarely crenate), venation palmate, variegated or not, peltate or not, sometimes bearing small abaxial disciform or crateriform nectaries present ± submarginally between the major veins (very rarely associated with leaf crenations). Stipules setaceous to foliaceous, persistent, narrowly to widely ovate, rarely oblong or obovate, symmetrical or sometimes asymmetrical, entire, not glandular. Tendrils simple, lacking adhesive disks, straight or slightly curved during development at shoot apex. Inflorescences sessile in leaf axils, the pedicels solitary or paired, collateral with tendril, articulate, the articulation generally several mm below the flower; secondary inflorescences sometimes present as condensed axillary or usually terminal shoots, determinate or usually indeterminate; bracts 1–2 or lacking, narrowly ovate to entire. Flowers erect or rarely ± horizontal, greenish yellow sometimes with purplish to reddish markings, or red, hypanthium usually shallow, occasionally the calyx basally connate into a conspicuous floral tube; sepals ovate-triangular, not corniculate, greenish yellow, red, or rarely whitish; coronal filaments in 2 series (rarely 1 or 7 series), greenish yellow, sometimes with yellow and/or purple to red markings, or purple to red (sometimes very dark reddish purple), linear, often subcylindrical in cross-section, inner filaments usually capitate; operculum connate, membranous, plicate (very rarely denticulate), incurved or rarely semierect and laying against androgynophore; nectary trough-shaped or rarely absent, commonly lacking or possessing a very inconspicuous nectar ring or annulus; limen adnate to floor of hypanthium or rarely absent (in <italic><tp:taxon-name><tp:taxon-name-part taxon-name-part-type="genus">Passiflora</tp:taxon-name-part> <tp:taxon-name-part taxon-name-part-type="species">viridiflora</tp:taxon-name-part></tp:taxon-name></italic> the limen present as a shallow cup around base of androgynophore), the edge commonly erect and inclined toward the nectary, rarely curved toward the androgynophore. Staminal filaments with the free portions actinomorphic; anthers commonly extrorse at anthesis with their axes maintained parallel, rarely perpendicular, to the filament or rarely the anthers move only slightly from the original introrse position, remain introrse, and dehisce distally (upwards); pollen ellipsoid to spherical, 6-syncolporate. Carpels 3; ovary ellipsoid or globose, rarely slightly ovoid, obovoid or fusiform, glabrous or rarely densely pubescent with curved, unicellular or rarely multicellular trichomes; styles slender, less than 1.5 mm in diameter; stigmas capitate, depressed-ovoid. Fruit a one (rarely) to many-seeded purple or very dark purple berry, arils pale-translucent covering approximately 3/4 of the seed. Seeds more or less compressed, often beaked at chalazal apex, reticulate-foveate. Germination epigeal. Chromosome numbers: n = 6 (12, 18). Commonly lacking c-glycosylflavones and usually containing flavonol 3-O-glycosides. Fig. <xref ref-type="fig" rid="F22">22</xref></p><fig id="F22" position="float" orientation="portrait"><label>Figure 22.</label><caption><p>Flowers of several species of <tp:taxon-name><tp:taxon-name-part taxon-name-part-type="genus">Passiflora</tp:taxon-name-part> <tp:taxon-name-part taxon-name-part-type="infraspecific-rank">supersection</tp:taxon-name-part> <tp:taxon-name-part taxon-name-part-type="supersection">Cieca</tp:taxon-name-part></tp:taxon-name> <bold>a</bold> <italic><tp:taxon-name><tp:taxon-name-part taxon-name-part-type="genus">Passiflora</tp:taxon-name-part> <tp:taxon-name-part taxon-name-part-type="species">viridiflora</tp:taxon-name-part></tp:taxon-name></italic> (<italic>MacDougal 351GR</italic>) <bold>b</bold> <italic><tp:taxon-name><tp:taxon-name-part taxon-name-part-type="genus">Passiflora</tp:taxon-name-part> <tp:taxon-name-part taxon-name-part-type="species">juliana</tp:taxon-name-part></tp:taxon-name></italic> (<italic>MacDougal 492GR</italic>) <bold>c</bold> <italic><tp:taxon-name><tp:taxon-name-part taxon-name-part-type="genus">Passiflora</tp:taxon-name-part> <tp:taxon-name-part taxon-name-part-type="species">trinifolia</tp:taxon-name-part></tp:taxon-name></italic> (<italic>MacDougal 637GR</italic>) <bold>d</bold> <italic><tp:taxon-name><tp:taxon-name-part taxon-name-part-type="genus">Passiflora</tp:taxon-name-part> <tp:taxon-name-part taxon-name-part-type="species">eglandulosa</tp:taxon-name-part></tp:taxon-name></italic> (<italic>MacDougal 316</italic>) <bold>e</bold> <tp:taxon-name><tp:taxon-name-part taxon-name-part-type="genus">Passiflora</tp:taxon-name-part> <tp:taxon-name-part taxon-name-part-type="species">suberosa</tp:taxon-name-part> <tp:taxon-name-part taxon-name-part-type="infraspecific-rank">subsp.</tp:taxon-name-part> <tp:taxon-name-part taxon-name-part-type="subspecies">litoralis</tp:taxon-name-part></tp:taxon-name> (<italic>MacDougal 568</italic>) <bold>f</bold> <tp:taxon-name><tp:taxon-name-part taxon-name-part-type="genus">Passiflora</tp:taxon-name-part> <tp:taxon-name-part taxon-name-part-type="species">suberosa</tp:taxon-name-part> <tp:taxon-name-part taxon-name-part-type="infraspecific-rank">ssp.</tp:taxon-name-part> <tp:taxon-name-part taxon-name-part-type="subspecies">litoralis</tp:taxon-name-part></tp:taxon-name> (<italic>MacDougal 1486</italic>) <bold>g</bold> <italic><tp:taxon-name><tp:taxon-name-part taxon-name-part-type="genus">Passiflora</tp:taxon-name-part> <tp:taxon-name-part taxon-name-part-type="species">obtusifolia</tp:taxon-name-part></tp:taxon-name></italic> Mexico (<italic>MacDougal 495GR</italic>) <bold>h</bold> <italic><tp:taxon-name><tp:taxon-name-part taxon-name-part-type="genus">Passiflora</tp:taxon-name-part> <tp:taxon-name-part taxon-name-part-type="species">mcvaughiana</tp:taxon-name-part></tp:taxon-name></italic> (<italic>MacDougal 369GR</italic>) Scale bar = 8.0 mm. Image a composite of two photographs taken by J.M. MacDougal.</p></caption><graphic xmlns:xlink="http://www.w3.org/1999/xlink" xlink:href="phytokeys-043-001-g022.jpg" position="float" orientation="portrait" xlink:type="simple" id="oo_33743.jpg"/></fig></tp:treatment-sec><tp:treatment-sec sec-type="Key to the species of Passiflora supersection Cieca"><title>Key to the species of <italic><tp:taxon-name><tp:taxon-name-part taxon-name-part-type="genus">Passiflora</tp:taxon-name-part></tp:taxon-name></italic> supersection Cieca</title><table-wrap content-type="key" position="anchor" orientation="portrait"><table rules="all"><tbody><tr><td rowspan="1" colspan="1">1</td><td rowspan="1" colspan="1">Stipules 2.2–11.3(-15.0) mm wide</td><td rowspan="1" colspan="1"><bold>2</bold></td></tr><tr><td rowspan="1" colspan="1">–</td><td rowspan="1" colspan="1">Stipules less than 1.5 mm wide</td><td rowspan="1" colspan="1"><bold>5</bold></td></tr><tr><td rowspan="1" colspan="1">2</td><td rowspan="1" colspan="1">Leaves peltate, deeply trilobed (0.42-)0.50–0.86 the distance from the leaf outline to the leaf base, base truncate, central lobe narrowed at the base; 4–11 laminar nectaries present on the abaxial surface; petiolar glands present; southwestern Mexico</td><td rowspan="1" colspan="1"><bold>11. <italic><tp:taxon-name><tp:taxon-name-part taxon-name-part-type="genus">Passiflora</tp:taxon-name-part> <tp:taxon-name-part taxon-name-part-type="species">juliana</tp:taxon-name-part></tp:taxon-name></italic></bold></td></tr><tr><td rowspan="1" colspan="1">–</td><td rowspan="1" colspan="1">Leaves not peltate, distinctly trilobed 0.30–0.45 the distance from the leaf outline to the leaf base or bilobed to obscurely trilobed 0.02–0.29 the dis<!--PageBreak-->tance from the leaf outline to the leaf base, base cordate, central lobe not narrowed at the base; laminar nectaries absent or 1–4 nectaries present on the abaxial surface; petiolar glands absent or present</td><td rowspan="1" colspan="1"><bold>3</bold></td></tr><tr><td rowspan="1" colspan="1">3</td><td rowspan="1" colspan="1">Petiolar glands absent (or extremely rarely inconsistently present); lateral leaf lobes 0.64–0.97 times the length of the central lobe;laminar nectaries absent; El Salvador, Guatemala</td><td rowspan="1" colspan="1"><bold>7. <italic><tp:taxon-name><tp:taxon-name-part taxon-name-part-type="genus">Passiflora</tp:taxon-name-part> <tp:taxon-name-part taxon-name-part-type="species">eglandulosa</tp:taxon-name-part></tp:taxon-name></italic></bold></td></tr><tr><td rowspan="1" colspan="1">–</td><td rowspan="1" colspan="1">Petiolar glands present; lateral leaf lobes 0.67–1.86 times the length of the central lobe; laminar nectaries absent or present</td><td rowspan="1" colspan="1"><bold>4</bold></td></tr><tr><td rowspan="1" colspan="1">4</td><td rowspan="1" colspan="1">Laminar nectaries absent; lateral leaf lobes 1.41–1.86 times the length of the central lobe; 2 petiolar nectaries borne on the proximal half of the petiole (0.44–0.50 of the distance from the base toward the apex of the petiole); southwestern Mexico</td><td rowspan="1" colspan="1"><bold>14. <italic><tp:taxon-name><tp:taxon-name-part taxon-name-part-type="genus">Passiflora</tp:taxon-name-part> <tp:taxon-name-part taxon-name-part-type="species">tacanensis</tp:taxon-name-part></tp:taxon-name></italic></bold></td></tr><tr><td rowspan="1" colspan="1">–</td><td rowspan="1" colspan="1">Laminar nectaries 1–4, positioned near or at the leaf sinuses; lateral lobes 0.67–1.28 times the length of the central lobe; 2 petiolar nectaries borne proximally or distally on the petiole (0.29–0.90 of the distance from the base toward the apex of the petiole); Guatemala</td><td rowspan="1" colspan="1"><bold>8. <italic><tp:taxon-name><tp:taxon-name-part taxon-name-part-type="genus">Passiflora</tp:taxon-name-part> <tp:taxon-name-part taxon-name-part-type="species">trinifolia</tp:taxon-name-part></tp:taxon-name></italic></bold></td></tr><tr><td rowspan="1" colspan="1">5</td><td rowspan="1" colspan="1">Leaves peltate; sparsely to lightly pubescent with trichomes (0.2-)0.4–1.0 mm long; sepals greenish yellow to white</td><td rowspan="1" colspan="1"><bold>6</bold></td></tr><tr><td rowspan="1" colspan="1">–</td><td rowspan="1" colspan="1">Leaves not peltate; sparsely to densely pubescent with trichomes (0.2-)0.4–1.0 (-1.4) mm long; sepals red or greenish yellow to white</td><td rowspan="1" colspan="1"><bold>16</bold></td></tr><tr><td rowspan="1" colspan="1">6</td><td rowspan="1" colspan="1">Leaves as long as or longer than wide; capitate or somewhat discoid petiolar nectaries present; flowers not borne in leafless inflorescences or very rarely inflorescences present</td><td rowspan="1" colspan="1"><bold>7</bold></td></tr><tr><td rowspan="1" colspan="1">–</td><td rowspan="1" colspan="1">Leaves wider than long; discoid petiolar nectaries present or absent, flowers sometimes borne in leafless inflorescences or rarely (<italic><tp:taxon-name><tp:taxon-name-part taxon-name-part-type="genus">Passiflora</tp:taxon-name-part> <tp:taxon-name-part taxon-name-part-type="species">clypeophylla</tp:taxon-name-part></tp:taxon-name></italic>) inflorescences absent</td><td rowspan="1" colspan="1"><bold>8</bold></td></tr><tr><td rowspan="1" colspan="1">7</td><td rowspan="1" colspan="1">Laminar nectaries absent; leaf base cuneate to acute; sepals (2.3-)4.0–7.0 (-8.3) mm long; hypanthium 2.8–4.1 mm wide; androgynophore (1.7-)2.2–3.5 mm long; outer coronal filaments 1.2–4.0 mm long; inner coronal filaments less than 1.4 mm long; staminal filaments 1.4–3.0 mm long, pollen yellow; fruits globose or ellipsoid; New World tropics, introduced in Old World tropics</td><td rowspan="1" colspan="1"><bold>1. <italic><tp:taxon-name><tp:taxon-name-part taxon-name-part-type="genus">Passiflora</tp:taxon-name-part> <tp:taxon-name-part taxon-name-part-type="species">pallida</tp:taxon-name-part></tp:taxon-name></italic></bold></td></tr><tr><td rowspan="1" colspan="1">–</td><td rowspan="1" colspan="1">Laminar nectaries present or absent; leaf base commonly cordate or cuneate to acute; sepals 4.0–14.6(-20.5) mm long; hypanthium (3.0-)4.0–8.8 mm wide; androgynophore (2.1-) 2.7–6.1(-12.6) mm long; outer coronal filaments 2.5–8.1 mm long; inner coronal filaments more than 1.4 mm long; staminal filaments 1.6–6.0(-6.8) mm long, pollen whitish or yellow; fruits ovoid, ellipsoid or transversely ellipsoid; New World tropics, introduced in Old World tropics</td><td rowspan="1" colspan="1"><bold>2. <italic><tp:taxon-name><tp:taxon-name-part taxon-name-part-type="genus">Passiflora</tp:taxon-name-part> <tp:taxon-name-part taxon-name-part-type="species">suberosa</tp:taxon-name-part></tp:taxon-name></italic></bold></td></tr><tr><td rowspan="1" colspan="1">8</td><td rowspan="1" colspan="1">Laminar nectaries absent throughout; petiolar nectaries absent or rarely 1–2 nectaries present; fruits with (2-)6–11 seeds per fruit, seeds more than 3.5 mm wide; southwestern Mexico</td><td rowspan="1" colspan="1"><bold>13. <italic><tp:taxon-name><tp:taxon-name-part taxon-name-part-type="genus">Passiflora</tp:taxon-name-part> <tp:taxon-name-part taxon-name-part-type="species">mcvaughiana</tp:taxon-name-part></tp:taxon-name></italic></bold></td></tr><tr><td rowspan="1" colspan="1"><!--PageBreak-->–</td><td rowspan="1" colspan="1">Laminar nectaries present on the distal leaf blades or sometimes absent; petiolar nectaries present; fruits commonly with more than 11 seeds per fruit, seeds less than 3.5 mm wide</td><td rowspan="1" colspan="1"><bold>9</bold></td></tr><tr><td rowspan="1" colspan="1">9</td><td rowspan="1" colspan="1">Flowers with the corona in seven series; outer coronal filaments very dark reddish purple with yellow tips; floral nectary absent, operculum denticulate</td><td rowspan="1" colspan="1"><bold>10</bold></td></tr><tr><td rowspan="1" colspan="1">–</td><td rowspan="1" colspan="1">Flowers with the corona in one or two series, outer coronal filaments greenish yellow, greenish yellow with yellow tips, greenish yellow with a flush of reddish purple at base and yellow at tips, reddish purple at base, greenish yellow at middle, yellow at tips, or white with a reddish purple base and appearing banded with light reddish purple near middle; floral nectary present; operculum plicate</td><td rowspan="1" colspan="1"><bold>11</bold></td></tr><tr><td rowspan="1" colspan="1">10</td><td rowspan="1" colspan="1">Androgynophore 2.7–4.1 mm long; 40–50 filaments in the outer coronal row; androecium and gynoecium greenish yellow; anthers dehiscing proximally; styles 4.1–6.3 mm long including stigmas; southeastern Mexico, Belize, Guatemala</td><td rowspan="1" colspan="1"><bold>19. <italic><tp:taxon-name><tp:taxon-name-part taxon-name-part-type="genus">Passiflora</tp:taxon-name-part> <tp:taxon-name-part taxon-name-part-type="species">xiikzodz</tp:taxon-name-part></tp:taxon-name></italic></bold></td></tr><tr><td rowspan="1" colspan="1">–</td><td rowspan="1" colspan="1">Androgynophore absent to 1.7 mm long; 22–31 filaments in the outer coronal row; androecium and gynoecium reddish purple; anthers dehiscing distally; styles 1.8–3.1 mm long including stigmas; southeastern Mexico</td><td rowspan="1" colspan="1"><bold>18. <italic><tp:taxon-name><tp:taxon-name-part taxon-name-part-type="genus">Passiflora</tp:taxon-name-part> <tp:taxon-name-part taxon-name-part-type="species">itzensis</tp:taxon-name-part></tp:taxon-name></italic></bold></td></tr><tr><td rowspan="1" colspan="1">11</td><td rowspan="1" colspan="1">Androgynophore 17.4–26.1 mm long; corona in one series, 36–50 filaments; sepals 20.5–30.1 mm long, at least six times longer than wide, fused into elongate tube; pollen presented laterally; southwestern Mexico</td><td rowspan="1" colspan="1"><bold>12. <italic><tp:taxon-name><tp:taxon-name-part taxon-name-part-type="genus">Passiflora</tp:taxon-name-part> <tp:taxon-name-part taxon-name-part-type="species">viridiflora</tp:taxon-name-part></tp:taxon-name></italic></bold></td></tr><tr><td rowspan="1" colspan="1">–</td><td rowspan="1" colspan="1">Androgynophore less than 11 mm long; corona in two series, outer corona with 28–53 filaments, inner corona with 12–50 filaments; sepals 4.7–20.5 mm long, up to three times longer than wide, not fused; pollen presented subproximally to proximally</td><td rowspan="1" colspan="1"><bold>12</bold></td></tr><tr><td rowspan="1" colspan="1">12</td><td rowspan="1" colspan="1">Leaves obscurely trilobed (0.02–0.07 the distance from the leaf outline to the leaf base) and subrotund; Guatemala</td><td rowspan="1" colspan="1"><bold>9. <italic><tp:taxon-name><tp:taxon-name-part taxon-name-part-type="genus">Passiflora</tp:taxon-name-part> <tp:taxon-name-part taxon-name-part-type="species">clypeophylla</tp:taxon-name-part></tp:taxon-name></italic></bold></td></tr><tr><td rowspan="1" colspan="1">–</td><td rowspan="1" colspan="1">Leaves distinctly trilobed (0.30–0.61 the distance from the leaf outline to the leaf base) or bilobed to obscurely trilobed (from 0.02–0.29 the distance from the leaf outline to the leaf base) and transversely elliptic</td><td rowspan="1" colspan="1"><bold>13</bold></td></tr><tr><td rowspan="1" colspan="1">13</td><td rowspan="1" colspan="1">Outer coronal filaments 1.3–3.0(-4.3) mm long, strongly curved at the base so that the filaments spread ca. horizontally, with the tips often curved toward the sepals, linear, often capitellate; inner coronal filaments 0.9–3.3 mm long, with the inner coronal filaments commonly three quarters the length of to equal in length to the outer coronal filaments; leaves distinctly trilobed (0.36–0.60 the distance from the leaf outline to the leaf base) or bilobed to obscurely trilobed (0.09–0.28 the distance from the leaf outline to the leaf base);  laminar nectaries present or absent; Mexico, El Salvador, Costa Rica</td><td rowspan="1" colspan="1"><bold>10. <italic><tp:taxon-name><tp:taxon-name-part taxon-name-part-type="genus">Passiflora</tp:taxon-name-part> <tp:taxon-name-part taxon-name-part-type="species">obtusifolia</tp:taxon-name-part></tp:taxon-name></italic></bold></td></tr><tr><td rowspan="1" colspan="1">–</td><td rowspan="1" colspan="1">Outer coronal filaments 3.1–14.0 mm long, suberect at base and spreading ca. 30–100° with the tips more or less curved toward the androgynophore, linear, sometimes slightly dilated toward tip; inner coronal filaments 1.4–5.6 mm long, with the inner coronal filaments commonly 1/2–3/4 the length of the outer coronal filaments; leaves bilobed to obscurely trilobed (0.02–0.27 <!--PageBreak-->the distance from the leaf outline to the leaf base) or distinctly trilobed (0.31–0.61 the distance from the leaf outline to the leaf base); laminar nectaries present</td><td rowspan="1" colspan="1"><bold>14</bold></td></tr><tr><td rowspan="1" colspan="1">14</td><td rowspan="1" colspan="1">Limen floor very dark reddish purple or heavily spotted with very dark reddish purple; outer coronal filaments very dark reddish purple at base, greenish yellow at middle and yellow at tips; fruits globose; Mexico, Belize, Guatemala, Honduras, Nicaragua</td><td rowspan="1" colspan="1"><bold>17. <italic><tp:taxon-name><tp:taxon-name-part taxon-name-part-type="genus">Passiflora</tp:taxon-name-part> <tp:taxon-name-part taxon-name-part-type="species">sexocellata</tp:taxon-name-part></tp:taxon-name></italic></bold></td></tr><tr><td rowspan="1" colspan="1">–</td><td rowspan="1" colspan="1">Limen floor greenish yellow or greenish yellow with some reddish purple spots and streaks; outer coronal filaments greenish yellow with yellow tips, greenish yellow with a flush of reddish purple at base and yellow at tips, or white with a reddish purple base and appearing banded with light reddish purple near middle; fruits globose or ellipsoid</td><td rowspan="1" colspan="1"><bold>15</bold></td></tr><tr><td rowspan="1" colspan="1">15</td><td rowspan="1" colspan="1">Outer coronal filaments white with a reddish purple base and appearing banded with light reddish purple near middle, 3.1–5.3(-7.0) mm long; inner coronal filaments 1.4–3.2 mm long; hypanthium 4.9–7.4(-8.1) mm wide; androgynophore (3.3-)3.8–5.0 mm long; fruits globose; Colombia, Bolivia, Ecuador, Peru. Venezuela</td><td rowspan="1" colspan="1"><bold>15. <italic><tp:taxon-name><tp:taxon-name-part taxon-name-part-type="genus">Passiflora</tp:taxon-name-part> <tp:taxon-name-part taxon-name-part-type="species">coriacea</tp:taxon-name-part></tp:taxon-name></italic></bold></td></tr><tr><td rowspan="1" colspan="1">–</td><td rowspan="1" colspan="1">Outer coronal filaments greenish yellow with yellow tips, sometimes with a flush of reddish purple at base, 6.8–14.0 mm long; inner coronal filaments 2.3–5.6 mm long; hypanthium (7.8-)8.1–16.1 mm wide; androgynophore 4.1–10.0 mm long; fruits ellipsoid; Costa Rica, Panama, Colombia</td><td rowspan="1" colspan="1"><bold>16. <italic><tp:taxon-name><tp:taxon-name-part taxon-name-part-type="genus">Passiflora</tp:taxon-name-part> <tp:taxon-name-part taxon-name-part-type="species">megacoriacea</tp:taxon-name-part></tp:taxon-name></italic></bold></td></tr><tr><td rowspan="1" colspan="1">16</td><td rowspan="1" colspan="1">Androgynophore 17.8–23.5 mm long; flowers red; laminar nectaries absent; densely pubescent</td><td rowspan="1" colspan="1"><bold>17</bold></td></tr><tr><td rowspan="1" colspan="1">–</td><td rowspan="1" colspan="1">Androgynophore 1.7–14.1 mm long; flowers greenish yellow or whitish; laminar nectaries present or absent; sparsely to densely pubescent</td><td rowspan="1" colspan="1"><bold>18</bold></td></tr><tr><td rowspan="1" colspan="1">17</td><td rowspan="1" colspan="1">Leaves unlobed or shallowly trilobed, lateral lobes usually less than half the length of the central lobe, central lobe not narrowed at the base; pedicels 2.4–5.5 cm long; outer coronal filaments free from sepals; fruits globose; Jamaica</td><td rowspan="1" colspan="1"><bold>4. <italic><tp:taxon-name><tp:taxon-name-part taxon-name-part-type="genus">Passiflora</tp:taxon-name-part> <tp:taxon-name-part taxon-name-part-type="species">lancifolia</tp:taxon-name-part></tp:taxon-name></italic></bold></td></tr><tr><td rowspan="1" colspan="1">–</td><td rowspan="1" colspan="1">Leaves distinctly trilobed, lateral lobes more than half the length of the central lobe, central lobe distinctly to obscurely narrowed at the base; pedicels 1.1–1.8(-2.3) cm long; outer coronal filaments adnate to sepals; fruits fusiform; Jamaica</td><td rowspan="1" colspan="1"><bold>5. <italic><tp:taxon-name><tp:taxon-name-part taxon-name-part-type="genus">Passiflora</tp:taxon-name-part> <tp:taxon-name-part taxon-name-part-type="species">macfadyenii</tp:taxon-name-part></tp:taxon-name></italic></bold></td></tr><tr><td rowspan="1" colspan="1">18</td><td rowspan="1" colspan="1">Fruits fusiform; outer coronal filaments 5.7–8.9 mm long; androgynophore 8.0–10.8(-14.1) mm long; Galapagos Islands, Ecuador</td><td rowspan="1" colspan="1"><bold>3. <italic><tp:taxon-name><tp:taxon-name-part taxon-name-part-type="genus">Passiflora</tp:taxon-name-part> <tp:taxon-name-part taxon-name-part-type="species">tridactylites</tp:taxon-name-part></tp:taxon-name></italic></bold></td></tr><tr><td rowspan="1" colspan="1">–</td><td rowspan="1" colspan="1">Fruits globose, ellipsoid, transversely ellipsoid, or ovoid; outer coronal filaments 1.2–6.0(-8.1) mm long; androgynophore 1.7–12.6 mm long</td><td rowspan="1" colspan="1"><bold>19</bold></td></tr><tr><td rowspan="1" colspan="1">19</td><td rowspan="1" colspan="1">Leaves as long as or longer than wide</td><td rowspan="1" colspan="1"><bold>20</bold></td></tr><tr><td rowspan="1" colspan="1">–</td><td rowspan="1" colspan="1">Leaves wider than long</td><td rowspan="1" colspan="1"><bold>21</bold></td></tr><tr><td rowspan="1" colspan="1">20</td><td rowspan="1" colspan="1">Laminar nectaries absent; leaf base cuneate to acute; sepals (2.3-)4.0–7.0 (-8.3) mm long; hypanthium 2.8–4.1 mm wide; androgynophore (1.7-)2.2–3.5 mm long; outer coronal filaments 1.2–4.0 mm long; inner coronal fila<!--PageBreak-->ments less than 1.4 mm long; staminal filaments 1.4–3.0 mm long, pollen yellow; fruits globose or ellipsoid; New World tropics, introduced in Old World tropics</td><td rowspan="1" colspan="1"><bold>1. <italic><tp:taxon-name><tp:taxon-name-part taxon-name-part-type="genus">Passiflora</tp:taxon-name-part> <tp:taxon-name-part taxon-name-part-type="species">pallida</tp:taxon-name-part></tp:taxon-name></italic></bold></td></tr><tr><td rowspan="1" colspan="1">–</td><td rowspan="1" colspan="1">Laminar nectaries present or absent; leaf base commonly cordate or cuneate to acute; sepals 4.0–14.6(-20.5) mm long; hypanthium (3.0-)4.0–8.8 mm wide; androgynophore (2.1-)2.7–6.1(-12.6) mm long; outer coronal filaments 2.5–8.1 mm long; inner coronal filaments more than 1.4 mm long; staminal filaments 1.6–6.0(-6.8) mm long, pollen whitish or yellow; fruits ovoid, ellipsoid, or transversely ellipsoid; New World tropics, introduced in Old World tropics</td><td rowspan="1" colspan="1"><bold>2. <italic><tp:taxon-name><tp:taxon-name-part taxon-name-part-type="genus">Passiflora</tp:taxon-name-part> <tp:taxon-name-part taxon-name-part-type="species">suberosa</tp:taxon-name-part></tp:taxon-name></italic></bold></td></tr><tr><td rowspan="1" colspan="1">21</td><td rowspan="1" colspan="1">Central vein length less than half the width of the leaf; central and/or lateral lobes often lobed; laminar nectaries commonly absent, petiolar glands positioned at or near the petiole apex, only very rarely found proximally; flowers not borne in inflorescences; floral stipes 1.1–4.1 mm long; U.S.A. (Texas), northern Mexico</td><td rowspan="1" colspan="1"><bold>6. <italic><tp:taxon-name><tp:taxon-name-part taxon-name-part-type="genus">Passiflora</tp:taxon-name-part> <tp:taxon-name-part taxon-name-part-type="species">tenuiloba</tp:taxon-name-part></tp:taxon-name></italic></bold></td></tr><tr><td rowspan="1" colspan="1">–</td><td rowspan="1" colspan="1">Central vein length more than half the width of the leaf; central and lateral lobes not lobed; laminar nectaries present or absent; petiolar glands present on the distal half of the petiole; flowers usually borne in inflorescences; floral stipes 3.1–4.6 mm long; Mexico, El Salvador, Costa Rica</td><td rowspan="1" colspan="1"><bold>10. <italic><tp:taxon-name><tp:taxon-name-part taxon-name-part-type="genus">Passiflora</tp:taxon-name-part> <tp:taxon-name-part taxon-name-part-type="species">obtusifolia</tp:taxon-name-part></tp:taxon-name></italic></bold></td></tr></tbody></table></table-wrap></tp:treatment-sec><ref-list><ref id="B71"><mixed-citation xmlns:xlink="http://www.w3.org/1999/xlink" xlink:type="simple"><person-group><name name-style="western"><surname>Killip</surname><given-names>EP</given-names></name></person-group> (<year>1938</year>) <article-title>The American species of <tp:taxon-name><tp:taxon-name-part taxon-name-part-type="family">Passifloraceae</tp:taxon-name-part></tp:taxon-name>. Publications of the Field Museum of Natural History.</article-title><source>Botanical series</source><volume>19</volume>: <fpage>1</fpage>–<lpage>613</lpage>.</mixed-citation></ref></ref-list></tp:taxon-treatment>
