# Supplementary material for: A revision of Passiflora L. subgenus Decaloba (DC.) Rchb. supersection Cieca (Medik.) J. M. MacDougal & Feuillet (Passifloraceae)
Source: PhytoKeys. 2014 Nov 6;(43):1–224. doi: 10.3897/phytokeys.43.7804 (PMC4233625; doi:10.3897/phytokeys.43.7804)
Supplement: XML Treatment for Passiflora suberosa [file phytokeys.43.7804-treatment4.xml]

<!DOCTYPE tp:taxon-treatment
  PUBLIC "-//TaxonX//DTD Taxonomic Treatment Publishing DTD v0 20100105//EN" "tax-treatment-NSO.dtd">
<tp:taxon-treatment xmlns:tp="http://www.plazi.org/taxpub"><tp:treatment-meta><kwd-group><label>Taxon classification</label><kwd><named-content content-type="kingdom">Plantae</named-content></kwd><kwd><named-content content-type="order">Malpighiales</named-content></kwd><kwd><named-content content-type="family">Passifloraceae</named-content></kwd></kwd-group><mixed-citation publication-type="journal"><person-group><name><surname>Porter-Utley</surname><given-names>Kristen</given-names></name></person-group><article-title>A revision of <tp:taxon-name><tp:taxon-name-part taxon-name-part-type="genus">Passiflora</tp:taxon-name-part> <tp:taxon-name-part taxon-name-part-type="authority">L.</tp:taxon-name-part> <tp:taxon-name-part taxon-name-part-type="infraspecific-rank">subgenus</tp:taxon-name-part> <tp:taxon-name-part taxon-name-part-type="subgenus">Decaloba</tp:taxon-name-part> <tp:taxon-name-part taxon-name-part-type="authority">(DC.) Rchb.</tp:taxon-name-part> <tp:taxon-name-part taxon-name-part-type="infraspecific-rank">supersection</tp:taxon-name-part> <tp:taxon-name-part taxon-name-part-type="supersection">Cieca</tp:taxon-name-part></tp:taxon-name> (Medik.) J. M. MacDougal &amp; Feuillet (<tp:taxon-name><tp:taxon-name-part taxon-name-part-type="family">Passifloraceae</tp:taxon-name-part></tp:taxon-name>)</article-title><source>PhytoKeys</source><day>6</day><month>11</month><year>2014</year><volume>2014</volume><issue>43</issue><fpage>1</fpage><lpage>224</lpage><pub-id pub-id-type="doi">10.3897/phytokeys.43.7804</pub-id></mixed-citation></tp:treatment-meta><tp:nomenclature><label>2.</label><tp:taxon-name>
                            <tp:taxon-name-part taxon-name-part-type="genus">Passiflora</tp:taxon-name-part>
                            <tp:taxon-name-part taxon-name-part-type="species">suberosa</tp:taxon-name-part>
                        </tp:taxon-name><tp:taxon-authority>L. Sp. Pl. 958. 1753.</tp:taxon-authority><xref ref-type="fig" rid="F25">Figs 25</xref><xref ref-type="fig" rid="F26">, 26</xref><xref ref-type="fig" rid="F27">, 27</xref><xref ref-type="fig" rid="F28">, 28</xref><!--PageBreak--><!--PageBreak--></tp:nomenclature><tp:treatment-sec sec-type="Description"><title>Description.</title><p>Slender, climbing, perennial vine 1–5(-10) m long or more, commonly sparsely to densely pubescent with unicellular or multicellular curved trichomes on leaf, petiole, stem, stipule, sepal, and tendril (very rare) (0.14-)0.20–1.13 mm long, 0.02–0.03 mm wide, also often minutely antrorsely appressed-puberulent on leaf, petiole, stem, stipule, and sepal with unicellular, curved trichomes, 0.05–0.10 mm long, 0.02–0.03 mm wide. Flowering stems 0.5–3.1 mm in diameter, terete or somewhat compressed, greenish yellow to reddish purple to red, with the base woody and cork-covered. Stipules (1.5-)2.2–8.4(-11.6)mm long, 0.1–1.3 mm wide, narrowly ovate-triangular, acute or rarely slightly attenuate; petioles 0.4–2.7(-3.7) cm long, with 2 (very rarely 1), opposite to alternate, stipitate or sessile, cupulate, discoid or capitate nectaries (very rarely urceolate), 0.4–1.5 mm wide, 0.2–1.6 mm high, commonly borne in the distal three quarters of the petiole (0.27–0.93 of the distance from the base toward the apex of the petiole). Laminas (1.4-)3.0–14.2(-19.0) cm long, (0.8-)1.6–10.0(-17.1) cm wide, not peltate or sometimes slightly peltate (the distance from leaf base to point of petiole insertion 2.3–2.5 mm), commonly membranous, 3-lobed, rarely unlobed, ovate, commonly with base cordate or cuneate to acute, lateral lobes (0.9-)1.4–7.5(-12.0) cm long, 0.3–3.0(-4.8) cm wide, ovate to oblong (very rarely obovate), acute (rarely obtuse or rounded), central lobe ovate to elliptic, sometimes obovate, central vein (1.4-)3.0–9.0(-14.2) cm long, angle between the lateral lobes (21-)40–140°, ratio of lateral lobe to central vein length (0.30-)0.38–0.87, margins entire, rarely crenate, hyaline, primary veins 1–3 (when more than one, veins diverge and branch at base or diverge and branch above base), laminar nectaries absent or sometimes with 1–10 submarginal nectaries associated with the minor veins of the abaxial surface, rarely associated with a crenation of the leaf margin, rarely with 2–4 nectaries proximal to the lateral leaf veins, 0.3–1.0 mm in diameter, circular to widely elliptic, sessile; tendril 0.2–1.1 mm wide, present at flowering node except in inflorescence. Flowers borne in leaf axils or sometimes in indeterminate axillary or terminal inflorescences; inflorescences 2.0–4.0 cm long, associated reduced laminas 2.0–4.3 mm long, 1.5–3.1 mm wide. Pedicels 2.3–17.9 mm long, 0.2–0.7 mm wide, 2 per node; bract(s) absent or rarely with one or two narrowly ovate-triangular bracts present at (0.23-)0.42–0.88 of the distance from the base toward the apex of the pedicel, 0.4–1.5(-2.3) mm long, 0.1–0.2 mm wide, acute; spur(s) absent. Flowers 12.3–49.1 mm in diameter with stipe (0.2-)1.4–11.5 mm long, 0.3–1.0 mm wide; hypanthium (3.0-)4.0–8.8 mm in diameter; sepals 4.0–14.6(-20.5) mm long, 2.0–5.0(-6.4) mm wide, ovate-triangular, acute to rounded, reflexed at anthesis, abaxially and adaxially greenish yellow to very light greenish yellow (5GY 7/4, 8/4–8/2) or white; coronal filaments in 2 series (very rarely 1 series), the outer 20–36, 2.5–8.1 mm long, 0.1–0.8 mm wide, linear, sometimes capitellate, erect (ca. 70°) or slightly spreading (ca. 110°) or spreading (ca. 180°-220°), greenish yellow with yellow tips (5Y 8/10), or flushed with reddish purple (5RP 5/6–3/6) at base and greenish yellow at middle with yellow tips, or reddish purple (5RP 3/8–4/8) at base, greenish yellow at middle and yellow toward tips, ratio of outer coronal row to sepal length 0.34–0.95, the <!--PageBreak-->inner (10-)18–45(-53), 1.5–3.9 mm long, 0.1–0.3 mm wide, linear, capitate, erect to slightly spreading, greenish yellow, or greenish yellow with yellow tips, or greenish yellow flushed with reddish purple at base and yellow toward tips, or reddish purple with greenish yellow tips, ratio of inner coronal row to outer coronal row length 0.21–0.76; operculum (0.7)1.0–3.0 mm long, plicate, greenish yellow, or greenish yellow with a flush of reddish purple at base, or reddish purple, margin white with minutely fimbrillate teeth; nectary 0.1–1.1 mm high, 0.3–1.8(-2.7) mm wide; limen recurved, erect or slightly inclined toward the operculum, 0.1–0.7 mm high, 0.1–0.6 mm wide, greenish yellow or greenish yellow with reddish purple tip, limen floor (1.3-)1.8–4.0 mm in diameter, greenish yellow or greenish yellow flushed with reddish purple; androgynophore (2.1-) 2.7–6.1(-12.6) mm long, 0.3–1.8 mm wide, greenish yellow or greenish yellow with a flush of reddish purple at base or greenish yellow with reddish purple spots and streaks; free portions of the staminal filaments 1.6–6.0(-6.8) mm long, 0.2–0.7 mm wide, linear, greenish yellow; anthers 1.4–3.3 mm long, 0.3–1.7 mm wide, pollen whitish or yellow; styles (1.7-)2.1–6.5(-7.7) mm long including stigmas, 0.1–0.5 mm wide, greenish yellow; stigmas 0.3–1.7 mm in diameter; ovary 1.2–4.1 mm long, 0.8–3.7 mm wide, ellipsoid to globose, greenish yellow. Berry 7.9–15.8 mm long, 7.4–13.4 mm in diameter, ovoid, ellipsoid or transversely ellipsoid, very dark purple (5P 2.5/2). Seeds ca. 8–34, 2.5–4.0 mm long, 1.5–2.5 mm wide, 1.0–1.8 mm thick, reticulate-foveate with each face marked with ca. 12–16 foveae, obovate in outline, acute at both ends, chalazal beak and micropyle inclined toward raphe; germination type epigeal.</p><fig id="F25" position="float" orientation="portrait"><label>Figure 25.</label><caption><p>Flower of <tp:taxon-name><tp:taxon-name-part taxon-name-part-type="genus">Passiflora</tp:taxon-name-part> <tp:taxon-name-part taxon-name-part-type="species">suberosa</tp:taxon-name-part> <tp:taxon-name-part taxon-name-part-type="infraspecific-rank">subsp.</tp:taxon-name-part> <tp:taxon-name-part taxon-name-part-type="subspecies">suberosa</tp:taxon-name-part></tp:taxon-name> (<italic>Porter-Utley P-63</italic>) from material collected by C. Feuillet in St. John. Scale bar = 10 mm. Photo by C. Feuillet.</p></caption><graphic xmlns:xlink="http://www.w3.org/1999/xlink" xlink:href="phytokeys-043-001-g025.jpg" position="float" orientation="portrait" xlink:type="simple" id="oo_33746.jpg"/></fig><fig id="F26" position="float" orientation="portrait"><label>Figure 26.</label><caption><p>Distribution of <tp:taxon-name><tp:taxon-name-part taxon-name-part-type="genus">Passiflora</tp:taxon-name-part> <tp:taxon-name-part taxon-name-part-type="species">suberosa</tp:taxon-name-part> <tp:taxon-name-part taxon-name-part-type="infraspecific-rank">subsp.</tp:taxon-name-part> <tp:taxon-name-part taxon-name-part-type="subspecies">suberosa</tp:taxon-name-part></tp:taxon-name>.</p></caption><graphic xmlns:xlink="http://www.w3.org/1999/xlink" xlink:href="phytokeys-043-001-g026.jpg" position="float" orientation="portrait" xlink:type="simple" id="oo_33747.jpg"/></fig><fig id="F27" position="float" orientation="portrait"><label>Figure 27.</label><caption><p>Flowers and fruits of <tp:taxon-name><tp:taxon-name-part taxon-name-part-type="genus">Passiflora</tp:taxon-name-part> <tp:taxon-name-part taxon-name-part-type="species">suberosa</tp:taxon-name-part> <tp:taxon-name-part taxon-name-part-type="infraspecific-rank">subsp.</tp:taxon-name-part> <tp:taxon-name-part taxon-name-part-type="subspecies">litoralis</tp:taxon-name-part></tp:taxon-name>. <bold>a</bold> At edge of forest of <italic><tp:taxon-name><tp:taxon-name-part taxon-name-part-type="genus">Cryptocarya</tp:taxon-name-part></tp:taxon-name></italic>, <italic><tp:taxon-name><tp:taxon-name-part taxon-name-part-type="genus">Ficus</tp:taxon-name-part></tp:taxon-name></italic>, <italic><tp:taxon-name><tp:taxon-name-part taxon-name-part-type="genus">Hypolepis</tp:taxon-name-part></tp:taxon-name></italic>, <italic><tp:taxon-name><tp:taxon-name-part taxon-name-part-type="genus">Rubus</tp:taxon-name-part></tp:taxon-name></italic>, and <italic><tp:taxon-name><tp:taxon-name-part taxon-name-part-type="genus">Melastoma</tp:taxon-name-part> <tp:taxon-name-part taxon-name-part-type="species">taceae</tp:taxon-name-part></tp:taxon-name></italic>, Jalisco, Mexico (<italic>MacDougal 478</italic>) Scale bar = 6.0 mm. Photo by J. M. MacDougal <bold>b</bold> From along a very dry roadside in Chiapas, Mexico (<italic>Porter-Utley &amp; Mondragón 456</italic>) Scale bar = 6.0 mm.</p></caption><graphic xmlns:xlink="http://www.w3.org/1999/xlink" xlink:href="phytokeys-043-001-g027.jpg" position="float" orientation="portrait" xlink:type="simple" id="oo_33748.jpg"/></fig><fig id="F28" position="float" orientation="portrait"><label>Figure 28.</label><caption><p>Distribution of <tp:taxon-name><tp:taxon-name-part taxon-name-part-type="genus">Passiflora</tp:taxon-name-part> <tp:taxon-name-part taxon-name-part-type="species">suberosa</tp:taxon-name-part> <tp:taxon-name-part taxon-name-part-type="infraspecific-rank">subsp.</tp:taxon-name-part> <tp:taxon-name-part taxon-name-part-type="subspecies">litoralis</tp:taxon-name-part></tp:taxon-name>.</p></caption><graphic xmlns:xlink="http://www.w3.org/1999/xlink" xlink:href="phytokeys-043-001-g028.jpg" position="float" orientation="portrait" xlink:type="simple" id="oo_33749.jpg"/></fig></tp:treatment-sec><tp:treatment-sec sec-type="Phenology"><title>Phenology.</title><p>Flowering and fruiting throughout the year.</p></tp:treatment-sec><tp:treatment-sec sec-type="Distribution"><title>Distribution.</title><p>In the New World tropics. Introduced in the Old World tropics. Growing in shrubs and trees or trailing on the ground in secondary successional areas, along the edges of semideciduous to deciduous, dry to wet tropical forests, both inland and near the seashore, 0–2500 m.</p><p><tp:taxon-name><tp:taxon-name-part taxon-name-part-type="genus">Passiflora</tp:taxon-name-part> <tp:taxon-name-part taxon-name-part-type="species">suberosa</tp:taxon-name-part> <tp:taxon-name-part taxon-name-part-type="infraspecific-rank">subsp.</tp:taxon-name-part> <tp:taxon-name-part taxon-name-part-type="subspecies">suberosa</tp:taxon-name-part></tp:taxon-name> and <tp:taxon-name><tp:taxon-name-part taxon-name-part-type="genus">Passiflora</tp:taxon-name-part> <tp:taxon-name-part taxon-name-part-type="species">suberosa</tp:taxon-name-part> <tp:taxon-name-part taxon-name-part-type="infraspecific-rank">subsp.</tp:taxon-name-part> <tp:taxon-name-part taxon-name-part-type="subspecies">litoralis</tp:taxon-name-part></tp:taxon-name> have different geographic distributions, with <tp:taxon-name><tp:taxon-name-part taxon-name-part-type="genus">Passiflora</tp:taxon-name-part> <tp:taxon-name-part taxon-name-part-type="species">suberosa</tp:taxon-name-part> <tp:taxon-name-part taxon-name-part-type="infraspecific-rank">subsp.</tp:taxon-name-part> <tp:taxon-name-part taxon-name-part-type="subspecies">suberosa</tp:taxon-name-part></tp:taxon-name> occurring in the Caribbean and <tp:taxon-name><tp:taxon-name-part taxon-name-part-type="genus">Passiflora</tp:taxon-name-part> <tp:taxon-name-part taxon-name-part-type="species">suberosa</tp:taxon-name-part> <tp:taxon-name-part taxon-name-part-type="infraspecific-rank">subsp.</tp:taxon-name-part> <tp:taxon-name-part taxon-name-part-type="subspecies">litoralis</tp:taxon-name-part></tp:taxon-name> in Mexico, Central America, and South America. They only co-occur on the island of O’ahu, Hawaii, USA, where they have been introduced. The two subspecies are very similar vegetatively, but <tp:taxon-name><tp:taxon-name-part taxon-name-part-type="genus">Passiflora</tp:taxon-name-part> <tp:taxon-name-part taxon-name-part-type="species">suberosa</tp:taxon-name-part> <tp:taxon-name-part taxon-name-part-type="infraspecific-rank">subsp.</tp:taxon-name-part> <tp:taxon-name-part taxon-name-part-type="subspecies">litoralis</tp:taxon-name-part></tp:taxon-name> is commonly conspicuously and densely pubescent with longer unicellular or multicellular curved trichomes, whereas <tp:taxon-name><tp:taxon-name-part taxon-name-part-type="genus">Passiflora</tp:taxon-name-part> <tp:taxon-name-part taxon-name-part-type="species">suberosa</tp:taxon-name-part> <tp:taxon-name-part taxon-name-part-type="infraspecific-rank">subsp.</tp:taxon-name-part> <tp:taxon-name-part taxon-name-part-type="subspecies">suberosa</tp:taxon-name-part></tp:taxon-name> appears glabrous. <tp:taxon-name><tp:taxon-name-part taxon-name-part-type="genus">Passiflora</tp:taxon-name-part> <tp:taxon-name-part taxon-name-part-type="species">suberosa</tp:taxon-name-part> <tp:taxon-name-part taxon-name-part-type="infraspecific-rank">subsp.</tp:taxon-name-part> <tp:taxon-name-part taxon-name-part-type="subspecies">suberosa</tp:taxon-name-part></tp:taxon-name> does not possess inflorescences present as condensed shoots with aborted lamina, but <tp:taxon-name><tp:taxon-name-part taxon-name-part-type="genus">Passiflora</tp:taxon-name-part> <tp:taxon-name-part taxon-name-part-type="species">suberosa</tp:taxon-name-part> <tp:taxon-name-part taxon-name-part-type="infraspecific-rank">subsp.</tp:taxon-name-part> <tp:taxon-name-part taxon-name-part-type="subspecies">litoralis</tp:taxon-name-part></tp:taxon-name> may have them. The sepals of <tp:taxon-name><tp:taxon-name-part taxon-name-part-type="genus">Passiflora</tp:taxon-name-part> <tp:taxon-name-part taxon-name-part-type="species">suberosa</tp:taxon-name-part> <tp:taxon-name-part taxon-name-part-type="infraspecific-rank">subsp.</tp:taxon-name-part> <tp:taxon-name-part taxon-name-part-type="subspecies">suberosa</tp:taxon-name-part></tp:taxon-name> are glabrous, and those of <tp:taxon-name><tp:taxon-name-part taxon-name-part-type="genus">Passiflora</tp:taxon-name-part> <tp:taxon-name-part taxon-name-part-type="species">suberosa</tp:taxon-name-part> <tp:taxon-name-part taxon-name-part-type="infraspecific-rank">subsp.</tp:taxon-name-part> <tp:taxon-name-part taxon-name-part-type="subspecies">litoralis</tp:taxon-name-part></tp:taxon-name> are pubescent. The staminal filaments of <tp:taxon-name><tp:taxon-name-part taxon-name-part-type="genus">Passiflora</tp:taxon-name-part> <tp:taxon-name-part taxon-name-part-type="species">suberosa</tp:taxon-name-part> <tp:taxon-name-part taxon-name-part-type="infraspecific-rank">subsp.</tp:taxon-name-part> <tp:taxon-name-part taxon-name-part-type="subspecies">suberosa</tp:taxon-name-part></tp:taxon-name> are often greater than 4 mm long, whereas those of <tp:taxon-name><tp:taxon-name-part taxon-name-part-type="genus">Passiflora</tp:taxon-name-part> <tp:taxon-name-part taxon-name-part-type="species">suberosa</tp:taxon-name-part> <tp:taxon-name-part taxon-name-part-type="infraspecific-rank">subsp.</tp:taxon-name-part> <tp:taxon-name-part taxon-name-part-type="subspecies">litoralis</tp:taxon-name-part></tp:taxon-name> are less than 4 mm long. <tp:taxon-name><tp:taxon-name-part taxon-name-part-type="genus">Passiflora</tp:taxon-name-part> <tp:taxon-name-part taxon-name-part-type="species">suberosa</tp:taxon-name-part> <tp:taxon-name-part taxon-name-part-type="infraspecific-rank">subsp.</tp:taxon-name-part> <tp:taxon-name-part taxon-name-part-type="subspecies">suberosa</tp:taxon-name-part></tp:taxon-name> also possesses a longer androgynophore (&gt; 5 mm), and the androgynophore of <tp:taxon-name><tp:taxon-name-part taxon-name-part-type="genus">Passiflora</tp:taxon-name-part> <tp:taxon-name-part taxon-name-part-type="species">suberosa</tp:taxon-name-part> <tp:taxon-name-part taxon-name-part-type="infraspecific-rank">subsp.</tp:taxon-name-part> <tp:taxon-name-part taxon-name-part-type="subspecies">litoralis</tp:taxon-name-part></tp:taxon-name> very rarely reaches a length of 5 mm. The fruits of <tp:taxon-name><tp:taxon-name-part taxon-name-part-type="genus">Passiflora</tp:taxon-name-part> <tp:taxon-name-part taxon-name-part-type="species">suberosa</tp:taxon-name-part> <tp:taxon-name-part taxon-name-part-type="infraspecific-rank">subsp.</tp:taxon-name-part> <tp:taxon-name-part taxon-name-part-type="subspecies">suberosa</tp:taxon-name-part></tp:taxon-name> are larger (commonly &gt; 1.0 cm) and usually ovoid, whereas <tp:taxon-name><tp:taxon-name-part taxon-name-part-type="genus">Passiflora</tp:taxon-name-part> <tp:taxon-name-part taxon-name-part-type="species">suberosa</tp:taxon-name-part> <tp:taxon-name-part taxon-name-part-type="infraspecific-rank">subsp.</tp:taxon-name-part> <tp:taxon-name-part taxon-name-part-type="subspecies">litoralis</tp:taxon-name-part></tp:taxon-name> has depressed globose to globose to ellipsoid fruits that are commonly less that 1.0 cm long.</p><!--PageBreak--></tp:treatment-sec><tp:treatment-sec sec-type="Key to the subspecies of Passiflora suberosa"><title>Key to the subspecies of <italic><tp:taxon-name><tp:taxon-name-part taxon-name-part-type="genus">Passiflora</tp:taxon-name-part> <tp:taxon-name-part taxon-name-part-type="species">suberosa</tp:taxon-name-part></tp:taxon-name></italic></title><table-wrap content-type="key" position="anchor" orientation="portrait"><table rules="all"><tbody><tr><td rowspan="1" colspan="1">1a</td><td rowspan="1" colspan="1">Sepals white, 7.6–20.5 mm long, glabrous; androgynophore 5.0–12.6 mm long; outer coronal filaments reddish purple at base, greenish yellow at middle and yellow distally; inner coronal filaments reddish purple with yellow capitate heads; staminal filaments 3.4–6.8 mm long; pollen white; fruits ovoid</td><td rowspan="1" colspan="1"><bold>2a. <tp:taxon-name><tp:taxon-name-part taxon-name-part-type="genus">Passiflora</tp:taxon-name-part> <tp:taxon-name-part taxon-name-part-type="species">suberosa</tp:taxon-name-part> <tp:taxon-name-part taxon-name-part-type="infraspecific-rank">subsp.</tp:taxon-name-part> <tp:taxon-name-part taxon-name-part-type="subspecies">suberosa</tp:taxon-name-part></tp:taxon-name></bold></td></tr><tr><td rowspan="1" colspan="1">1b</td><td rowspan="1" colspan="1">Sepals greenish yellow, 4.0–9.0(-10.8) mm long, pubescent with long, curved trichomes 0.16–1.13 mm long; androgynophore 2.1–4.4(-6.1) mm long; outer coronal filaments greenish yellow with yellow tips or greenish yellow with a flush of reddish purple at base and yellow at tips; inner coronal filaments greenish yellow, greenish yellow with yellow capitate heads, or greenish yellow with a flush of reddish purple at base and yellow capitate heads; staminal filaments 1.6–3.9 mm long; pollen yellow; fruits ellipsoid, transversely ellipsoid, or globose</td><td rowspan="1" colspan="1"><bold>2b. <tp:taxon-name><tp:taxon-name-part taxon-name-part-type="genus">Passiflora</tp:taxon-name-part> <tp:taxon-name-part taxon-name-part-type="species">suberosa</tp:taxon-name-part> <tp:taxon-name-part taxon-name-part-type="infraspecific-rank">subsp.</tp:taxon-name-part> <tp:taxon-name-part taxon-name-part-type="subspecies">litoralis</tp:taxon-name-part></tp:taxon-name></bold></td></tr></tbody></table></table-wrap></tp:treatment-sec></tp:taxon-treatment>
