# Supplementary material for: A revision of Passiflora L. subgenus Decaloba (DC.) Rchb. supersection Cieca (Medik.) J. M. MacDougal & Feuillet (Passifloraceae)
Source: PhytoKeys. 2014 Nov 6;(43):1–224. doi: 10.3897/phytokeys.43.7804 (PMC4233625; doi:10.3897/phytokeys.43.7804)
Supplement: XML Treatment for Passiflora tridactylites [file phytokeys.43.7804-treatment7.xml]

<!DOCTYPE tp:taxon-treatment
  PUBLIC "-//TaxonX//DTD Taxonomic Treatment Publishing DTD v0 20100105//EN" "tax-treatment-NSO.dtd">
<tp:taxon-treatment xmlns:tp="http://www.plazi.org/taxpub"><tp:treatment-meta><kwd-group><label>Taxon classification</label><kwd><named-content content-type="kingdom">Plantae</named-content></kwd><kwd><named-content content-type="order">Malpighiales</named-content></kwd><kwd><named-content content-type="family">Passifloraceae</named-content></kwd></kwd-group><mixed-citation publication-type="journal"><person-group><name><surname>Porter-Utley</surname><given-names>Kristen</given-names></name></person-group><article-title>A revision of <tp:taxon-name><tp:taxon-name-part taxon-name-part-type="genus">Passiflora</tp:taxon-name-part> <tp:taxon-name-part taxon-name-part-type="authority">L.</tp:taxon-name-part> <tp:taxon-name-part taxon-name-part-type="infraspecific-rank">subgenus</tp:taxon-name-part> <tp:taxon-name-part taxon-name-part-type="subgenus">Decaloba</tp:taxon-name-part> <tp:taxon-name-part taxon-name-part-type="authority">(DC.) Rchb.</tp:taxon-name-part> <tp:taxon-name-part taxon-name-part-type="infraspecific-rank">supersection</tp:taxon-name-part> <tp:taxon-name-part taxon-name-part-type="supersection">Cieca</tp:taxon-name-part></tp:taxon-name> (Medik.) J. M. MacDougal &amp; Feuillet (<tp:taxon-name><tp:taxon-name-part taxon-name-part-type="family">Passifloraceae</tp:taxon-name-part></tp:taxon-name>)</article-title><source>PhytoKeys</source><day>6</day><month>11</month><year>2014</year><volume>2014</volume><issue>43</issue><fpage>1</fpage><lpage>224</lpage><pub-id pub-id-type="doi">10.3897/phytokeys.43.7804</pub-id></mixed-citation></tp:treatment-meta><tp:nomenclature><label>3.</label><tp:taxon-name>
                            <tp:taxon-name-part taxon-name-part-type="genus">Passiflora</tp:taxon-name-part>
                            <tp:taxon-name-part taxon-name-part-type="species">tridactylites</tp:taxon-name-part>
                        </tp:taxon-name><tp:taxon-authority>Hook.f,. Trans. Linn. Soc. London 20: 222. 1847.</tp:taxon-authority><xref ref-type="fig" rid="F29">Figs 29</xref><xref ref-type="fig" rid="F30">–30</xref><tp:nomenclature-citation-list><tp:nomenclature-citation><tp:taxon-name><tp:taxon-name-part taxon-name-part-type="genus">Passiflora</tp:taxon-name-part> <tp:taxon-name-part taxon-name-part-type="species">lineariloba</tp:taxon-name-part></tp:taxon-name><comment> Hook.f., Trans. Linn. Soc. London 20: 222. 1847. Type: Ecuador. Galapagos: “Gallipagos, James Island” [Santiago], <italic>J. Scouler s.n.</italic> (lectotype, designated by <xref ref-type="bibr" rid="B134">Porter 1980</xref>, pg. 123: K [photocopy seen] [K000036556]).</comment></tp:nomenclature-citation><tp:nomenclature-citation><tp:taxon-name><tp:taxon-name-part taxon-name-part-type="genus">Passiflora</tp:taxon-name-part> <tp:taxon-name-part taxon-name-part-type="species">puberula</tp:taxon-name-part></tp:taxon-name><comment> Hook.f., Trans. Linn. Soc. London 20: 223. 1847. Type: Ecuador. Galapagos: “James Island” [Santiago], <italic>C. Darwin s.n.</italic> (lectotype designated by <xref ref-type="bibr" rid="B134">Porter 1980</xref>, pg 123: CGE [photocopy seen] [K000036541]; isolectotypes: CGE, K [photocopies seen]).</comment></tp:nomenclature-citation><tp:nomenclature-citation><tp:taxon-name><tp:taxon-name-part taxon-name-part-type="genus">Passiflora</tp:taxon-name-part> <tp:taxon-name-part taxon-name-part-type="species">suberosa</tp:taxon-name-part> <tp:taxon-name-part taxon-name-part-type="infraspecific-rank">var.</tp:taxon-name-part> <tp:taxon-name-part taxon-name-part-type="variety">lineariloba</tp:taxon-name-part></tp:taxon-name><comment> (Hook.f.) Mast., Fl. Bras. [Martius] 13(1): 579. 1872. Type: Based on <italic><tp:taxon-name><tp:taxon-name-part taxon-name-part-type="genus">Passiflora</tp:taxon-name-part> <tp:taxon-name-part taxon-name-part-type="species">lineariloba</tp:taxon-name-part></tp:taxon-name></italic> Hook.f.</comment></tp:nomenclature-citation></tp:nomenclature-citation-list></tp:nomenclature><tp:treatment-sec sec-type="Type"><title>Type.</title><p>Ecuador. Galapagos: “Charles Island” [Floreana], Oct. 1835, <italic>C. Darwin s.n.</italic> (lectotype designated by <xref ref-type="bibr" rid="B134">Porter 1980</xref>, pg 123): CGE [photocopy seen]; isolectotype: K [photocopy seen] [K000036547]).</p></tp:treatment-sec><tp:treatment-sec sec-type="Description"><title>Description.</title><p>Slender, climbing, perennial vine to 2.5 m long or more, sparsely to densely pubescent with unicellular curved trichomes on petiole, leaf, and stem, 0.13–0.33 mm long, 0.02–0.03 mm wide, also minutely antrorsely appressed-puberulent on petiole, leaf, stem, stipule and sepal with unicellular, curved trichomes, 0.06–0.08 mm long, 0.02–0.03 mm wide. Flowering stems 0.5–1.3 mm in diameter, terete or somewhat compressed. Stipules 0.8–2.7(-3.6) mm long, 0.1–0.3 mm wide, narrowly ovate-triangular, acute; petioles 0.4–0.9(-1.7) cm long, with two, opposite to subopposite, sessile, discoid or widely obconical nectaries, 0.3–1.0 mm wide (on the widest axis), 0.1–0.5 mm high, commonly borne in the distal half of the petiole (0.44–0.86 of the distance from the base toward the apex of the petiole). Laminas 1.9–7.7 cm long, 1.8–7.9(-9.2) cm wide, membranous, shallowly to deeply 3-lobed, ovate in general outline, lateral lobes 1.0–5.5 cm long, 0.2–1.7 cm wide, ovate, elliptic, or very narrowly oblong (rarely obovate), acute (rarely obtuse), central lobe ovate, elliptic or very narrowly oblong (rarely obovate), acute (rarely obtuse), central vein 1.9–7.7 cm long, angle between the lateral lobes 92–129(-180)°, ratio of lateral lobe to central vein length 0.47–0.91, margins entire, hyaline, primary veins 3, diverging and branching at base, laminar nectaries absent (rarely present); tendril 0.2–0.5 mm wide, present at flowering node. Flowers borne in leaf axils. Pedicels 12.0–18.3 mm long, 0.3–0.5 mm wide, 2 per node; bract(s) absent; spur(s) absent. Flowers 23.9–33.3 mm in diameter with stipe (1.9-)3.3–5.3 mm long, 0.5–0.7 mm wide; hypanthium 4.6–7.1 mm in diameter; sepals 9.0–14.3 mm long, 2.0–4.3 mm wide, ovate-triangular, acute to rounded, sepals greenish yellow or whitish; coronal filaments in 2 series, the outer 21–30, 5.7–8.9 mm long, 0.1–0.5 mm wide, linear, not fused or fused 0.6–1.0 mm at base, filaments whitish with yellow tips or yellow, ratio of outer coronal row to sepal length 0.47–0.75(-0.89), the inner 19–30, 2.8–5.4(-6.4) mm long, 0.1–0.2 mm wide, linear, capitate, filaments whitish with yellow tips or yellow, ratio of inner coronal row to outer coronal row length 0.34–0.60(-0.94); operculum (1.5-)2.0–2.6 mm long, plicate, very pale yellow to yellowish dried, sometimes with reddish purple spots and streaks; nectary 0.2–0.5 mm high, 0.7–1.1 mm wide; limen recurved, (sometimes erect), 0.2–0.3(-0.6) mm high, 0.1–0.3 mm wide, yellowish or yellowish with a reddish purple base dried, limen floor 2.2–3.6 mm in diameter, yellowish or yellowish with reddish purple spots and streaks dried; androgynophore 8.0–10.8(-14.1) mm long, 0.6–1.0 mm wide, purplish; free portions of the staminal filaments 2.9–6.5 mm long, 0.3–0.5 mm wide, linear, yellowish dried; anthers 1.5–2.5 mm long, (0.3-)0.5–1.2 mm wide, oriented perpendicular or nearly so to their filaments; styles 3.4–5.0 mm long including stigmas, 0.2–0.4 mm wide, greenish yellow; stigmas 0.5–0.9 mm in diameter; ovary 2.8–5.3 mm long, 1.3–2.1(-2.9) mm wide, ellipsoid to fusiform, greenish. Berry 12.8–17.1(-21.1) mm long, 6.8–8.0(-10.0) mm in diameter, fusiform, very dark purple. Seeds ca. 20, 2.7–3.1 mm long, 1.5–1.8 mm wide, 1.2–1.4 mm thick, obovate in outline, acute at both ends, reticulate-foveate with each face marked with ca. 24 foveae.</p><fig id="F29" position="float" orientation="portrait"><label>Figure 29.</label><caption><p>Flowers and leaves of <italic><tp:taxon-name><tp:taxon-name-part taxon-name-part-type="genus">Passiflora</tp:taxon-name-part> <tp:taxon-name-part taxon-name-part-type="species">tridactylites</tp:taxon-name-part></tp:taxon-name></italic>. <bold>a</bold> View of whole plant. Scale bar = 10.0 mm <bold>b</bold> Enlargement of flower from the same photo. Scale bar = 10.0 mm. Photo by Walter Simbaña.</p></caption><graphic xmlns:xlink="http://www.w3.org/1999/xlink" xlink:href="phytokeys-043-001-g029.jpg" position="float" orientation="portrait" xlink:type="simple" id="oo_33750.jpg"/></fig><fig id="F30" position="float" orientation="portrait"><label>Figure 30.</label><caption><p>Distribution of <italic><tp:taxon-name><tp:taxon-name-part taxon-name-part-type="genus">Passiflora</tp:taxon-name-part> <tp:taxon-name-part taxon-name-part-type="species">tridactylites</tp:taxon-name-part></tp:taxon-name></italic>.</p></caption><graphic xmlns:xlink="http://www.w3.org/1999/xlink" xlink:href="phytokeys-043-001-g030.jpg" position="float" orientation="portrait" xlink:type="simple" id="oo_33751.jpg"/></fig></tp:treatment-sec><tp:treatment-sec sec-type="Phenology"><title>Phenology.</title><p>Flowering and fruiting throughout the year.</p></tp:treatment-sec><tp:treatment-sec sec-type="Distribution"><title>Distribution.</title><p>Endemic to the Galapagos Islands. Growing in shrubs, trees or trailing on the ground in secondary successional areas and in dry tropical forests with <italic><tp:taxon-name><tp:taxon-name-part taxon-name-part-type="genus">Castela</tp:taxon-name-part></tp:taxon-name></italic>, <italic><tp:taxon-name><tp:taxon-name-part taxon-name-part-type="genus">Scalesia</tp:taxon-name-part></tp:taxon-name></italic>, <italic><tp:taxon-name><tp:taxon-name-part taxon-name-part-type="genus">Psidium</tp:taxon-name-part></tp:taxon-name></italic>, and <italic><tp:taxon-name><tp:taxon-name-part taxon-name-part-type="genus">Bursera</tp:taxon-name-part></tp:taxon-name></italic>, 0–800 m.</p></tp:treatment-sec><tp:treatment-sec sec-type="Discussion"><title>Discussion.</title><!--PageBreak--><p><italic><tp:taxon-name><tp:taxon-name-part taxon-name-part-type="genus">Passiflora</tp:taxon-name-part> <tp:taxon-name-part taxon-name-part-type="species">tridactylites</tp:taxon-name-part></tp:taxon-name></italic> may be confused with <tp:taxon-name><tp:taxon-name-part taxon-name-part-type="genus">Passiflora</tp:taxon-name-part> <tp:taxon-name-part taxon-name-part-type="species">suberosa</tp:taxon-name-part> <tp:taxon-name-part taxon-name-part-type="infraspecific-rank">subsp.</tp:taxon-name-part> <tp:taxon-name-part taxon-name-part-type="subspecies">litoralis</tp:taxon-name-part></tp:taxon-name>, which also occurs in the Galápagos Islands. Both species exhibit a great amount of variation in their vegetative morphology, with both species possessing all of the different vegetative forms described by Hooker, and I have not been able to find any vegetative characters that can reliably be used to distinguish between them. However, the flowers and fruits of these two species are quite different. The sepals of <italic><tp:taxon-name><tp:taxon-name-part taxon-name-part-type="genus">Passiflora</tp:taxon-name-part> <tp:taxon-name-part taxon-name-part-type="species">tridactylites</tp:taxon-name-part></tp:taxon-name></italic> are commonly 10–14 mm long, whereas those of <tp:taxon-name><tp:taxon-name-part taxon-name-part-type="genus">Passiflora</tp:taxon-name-part> <tp:taxon-name-part taxon-name-part-type="species">suberosa</tp:taxon-name-part> <tp:taxon-name-part taxon-name-part-type="infraspecific-rank">subsp.</tp:taxon-name-part> <tp:taxon-name-part taxon-name-part-type="subspecies">litoralis</tp:taxon-name-part></tp:taxon-name> do not exceed a length of 10 mm. The outer coronal filaments are long, more than 6.6 mm, in <italic><tp:taxon-name><tp:taxon-name-part taxon-name-part-type="genus">Passiflora</tp:taxon-name-part> <tp:taxon-name-part taxon-name-part-type="species">tridactylites</tp:taxon-name-part></tp:taxon-name></italic>, and the filaments in <tp:taxon-name><tp:taxon-name-part taxon-name-part-type="genus">Passiflora</tp:taxon-name-part> <tp:taxon-name-part taxon-name-part-type="species">suberosa</tp:taxon-name-part> <tp:taxon-name-part taxon-name-part-type="infraspecific-rank">subsp.</tp:taxon-name-part> <tp:taxon-name-part taxon-name-part-type="subspecies">litoralis</tp:taxon-name-part></tp:taxon-name> are commonly less than 6.0 mm long. The androgynophore in <italic><tp:taxon-name><tp:taxon-name-part taxon-name-part-type="genus">Passiflora</tp:taxon-name-part> <tp:taxon-name-part taxon-name-part-type="species">tridactylites</tp:taxon-name-part></tp:taxon-name></italic> is diagnostically long, more than 8.0 mm, whereas that of <tp:taxon-name><tp:taxon-name-part taxon-name-part-type="genus">Passiflora</tp:taxon-name-part> <tp:taxon-name-part taxon-name-part-type="species">suberosa</tp:taxon-name-part> <tp:taxon-name-part taxon-name-part-type="infraspecific-rank">subsp.</tp:taxon-name-part> <tp:taxon-name-part taxon-name-part-type="subspecies">litoralis</tp:taxon-name-part></tp:taxon-name> is always less than 6.0 mm. <italic><tp:taxon-name><tp:taxon-name-part taxon-name-part-type="genus">Passiflora</tp:taxon-name-part> <tp:taxon-name-part taxon-name-part-type="species">tridactylites</tp:taxon-name-part></tp:taxon-name></italic> has long fusiform fruits, exceeding 12.8 mm. The fruits of <tp:taxon-name><tp:taxon-name-part taxon-name-part-type="genus">Passiflora</tp:taxon-name-part> <tp:taxon-name-part taxon-name-part-type="species">suberosa</tp:taxon-name-part> <tp:taxon-name-part taxon-name-part-type="infraspecific-rank">subsp.</tp:taxon-name-part> <tp:taxon-name-part taxon-name-part-type="subspecies">litoralis</tp:taxon-name-part></tp:taxon-name> are 7.1–11.9 mm long and ellipsoid to globose. According to <xref ref-type="bibr" rid="B77">Lawesson (1988)</xref>, the habitats of these two species are different, with <italic><tp:taxon-name><tp:taxon-name-part taxon-name-part-type="genus">Passiflora</tp:taxon-name-part> <tp:taxon-name-part taxon-name-part-type="species">tridactylites</tp:taxon-name-part></tp:taxon-name></italic> occurring in dry lowland areas and <tp:taxon-name><tp:taxon-name-part taxon-name-part-type="genus">Passiflora</tp:taxon-name-part> <tp:taxon-name-part taxon-name-part-type="species">suberosa</tp:taxon-name-part> <tp:taxon-name-part taxon-name-part-type="infraspecific-rank">subsp.</tp:taxon-name-part> <tp:taxon-name-part taxon-name-part-type="subspecies">litoralis</tp:taxon-name-part></tp:taxon-name> in mesic habitats. John MacDougal (pers. comm.) found abundant Lepidopteran scales on the inside of several flowers of pressed <italic><tp:taxon-name><tp:taxon-name-part taxon-name-part-type="genus">Passiflora</tp:taxon-name-part> <tp:taxon-name-part taxon-name-part-type="species">tridactylites</tp:taxon-name-part></tp:taxon-name></italic> specimens, indicating visits by butterflies and/or moths and thus a probable shift in pollinators as a likely selective force leading to the clear floral differences in these two species. Van der Werff (<italic>van der Werff 1951</italic>) reported that finches eat the fruits of this species in the Galápagos.</p><p><italic><tp:taxon-name><tp:taxon-name-part taxon-name-part-type="genus">Passiflora</tp:taxon-name-part> <tp:taxon-name-part taxon-name-part-type="species">tridactylites</tp:taxon-name-part></tp:taxon-name></italic> was described by J. D. Hooker in 1851. At the time he actually described what he considered to be three distinct species on the Galapagos Islands: <italic><tp:taxon-name><tp:taxon-name-part taxon-name-part-type="genus">Passiflora</tp:taxon-name-part> <tp:taxon-name-part taxon-name-part-type="species">lineariloba</tp:taxon-name-part></tp:taxon-name></italic>, <italic><tp:taxon-name><tp:taxon-name-part taxon-name-part-type="genus">Passiflora</tp:taxon-name-part> <tp:taxon-name-part taxon-name-part-type="species">tridactylites</tp:taxon-name-part></tp:taxon-name></italic>, and <italic><tp:taxon-name><tp:taxon-name-part taxon-name-part-type="genus">Passiflora</tp:taxon-name-part> <tp:taxon-name-part taxon-name-part-type="species">puberula</tp:taxon-name-part></tp:taxon-name></italic>. He based his descriptions primarily upon vegetative morphology. He described <italic><tp:taxon-name><tp:taxon-name-part taxon-name-part-type="genus">Passiflora</tp:taxon-name-part> <tp:taxon-name-part taxon-name-part-type="species">lineariloba</tp:taxon-name-part></tp:taxon-name></italic> as a slender vine having deeply trilobed leaves with long, very narrow lateral lobes that are broadly diverging. Hooker apparently did not see the flowers of <italic><tp:taxon-name><tp:taxon-name-part taxon-name-part-type="genus">Passiflora</tp:taxon-name-part> <tp:taxon-name-part taxon-name-part-type="species">lineariloba</tp:taxon-name-part></tp:taxon-name></italic> because he does not describe them and the type specimen is sterile. <italic><tp:taxon-name><tp:taxon-name-part taxon-name-part-type="genus">Passiflora</tp:taxon-name-part> <tp:taxon-name-part taxon-name-part-type="species">tridactylites</tp:taxon-name-part></tp:taxon-name></italic> was described as having deeply trilobed leaves with subcordate bases and shorter, linear-oblong lateral lobes. Hooker described the flowers of this species as large (3/4 inch in diameter), with five linear, obtuse sepals with the ovary possessing a greatly elongated “pedicel” (androgynophore), and coronal filaments that are subequal to the sepals. <italic><tp:taxon-name><tp:taxon-name-part taxon-name-part-type="genus">Passiflora</tp:taxon-name-part> <tp:taxon-name-part taxon-name-part-type="species">puberula</tp:taxon-name-part></tp:taxon-name></italic> was described as being covered in short, microscopic hairs and possessing trilobed leaves with cuneate bases and shorter, linear-lanceolate lateral lobes. Hooker goes on to describe the flowers, which possess five narrowly linear sepals that are pubescent, and fruits, which are ovate-oblong; though not mentioned in his description, the lectotype specimen of <italic><tp:taxon-name><tp:taxon-name-part taxon-name-part-type="genus">Passiflora</tp:taxon-name-part> <tp:taxon-name-part taxon-name-part-type="species">puberula</tp:taxon-name-part></tp:taxon-name></italic> possesses a very long androgynophore. <xref ref-type="bibr" rid="B77">Lawesson (1988)</xref> differentiated between <italic><tp:taxon-name><tp:taxon-name-part taxon-name-part-type="genus">Passiflora</tp:taxon-name-part> <tp:taxon-name-part taxon-name-part-type="species">suberosa</tp:taxon-name-part></tp:taxon-name></italic> and <italic><tp:taxon-name><tp:taxon-name-part taxon-name-part-type="genus">Passiflora</tp:taxon-name-part> <tp:taxon-name-part taxon-name-part-type="species">tridactylites</tp:taxon-name-part></tp:taxon-name></italic>, but did not list the synonyms of either species in his treatment. Hooker based his description of <italic><tp:taxon-name><tp:taxon-name-part taxon-name-part-type="genus">Passiflora</tp:taxon-name-part> <tp:taxon-name-part taxon-name-part-type="species">tridactylites</tp:taxon-name-part></tp:taxon-name></italic> on both vegetative and reproductive material with a detailed description of the flower and <xref ref-type="bibr" rid="B77">Lawesson (1988)</xref> used that name for the Galápagos entity, with <italic><tp:taxon-name><tp:taxon-name-part taxon-name-part-type="genus">Passiflora</tp:taxon-name-part> <tp:taxon-name-part taxon-name-part-type="species">lineariloba</tp:taxon-name-part></tp:taxon-name></italic> and <italic><tp:taxon-name><tp:taxon-name-part taxon-name-part-type="genus">Passiflora</tp:taxon-name-part> <tp:taxon-name-part taxon-name-part-type="species">puberula</tp:taxon-name-part></tp:taxon-name></italic> treated as synonyms. Though the type specimen of <italic><tp:taxon-name><tp:taxon-name-part taxon-name-part-type="genus">Passiflora</tp:taxon-name-part> <tp:taxon-name-part taxon-name-part-type="species">lineariloba</tp:taxon-name-part></tp:taxon-name></italic> is sterile, vegetatively identical specimens with very large flowers and long androgynophores have been collected at the type locality. Thus, I have included it as a synonym of <italic><tp:taxon-name><tp:taxon-name-part taxon-name-part-type="genus">Passiflora</tp:taxon-name-part> <tp:taxon-name-part taxon-name-part-type="species">tridactylites</tp:taxon-name-part></tp:taxon-name></italic> rather than <tp:taxon-name><tp:taxon-name-part taxon-name-part-type="genus">Passiflora</tp:taxon-name-part> <tp:taxon-name-part taxon-name-part-type="species">suberosa</tp:taxon-name-part> <tp:taxon-name-part taxon-name-part-type="infraspecific-rank">subsp.</tp:taxon-name-part> <tp:taxon-name-part taxon-name-part-type="subspecies">litoralis</tp:taxon-name-part></tp:taxon-name>, which also occurs on the Galápagos Islands.</p><p><xref ref-type="bibr" rid="B71">Killip (1938)</xref> lumped <!--PageBreak--><italic><tp:taxon-name><tp:taxon-name-part taxon-name-part-type="genus">Passiflora</tp:taxon-name-part> <tp:taxon-name-part taxon-name-part-type="species">lineariloba</tp:taxon-name-part></tp:taxon-name></italic>, <italic><tp:taxon-name><tp:taxon-name-part taxon-name-part-type="genus">Passiflora</tp:taxon-name-part> <tp:taxon-name-part taxon-name-part-type="species">tridactylites</tp:taxon-name-part></tp:taxon-name></italic>, and <italic><tp:taxon-name><tp:taxon-name-part taxon-name-part-type="genus">Passiflora</tp:taxon-name-part> <tp:taxon-name-part taxon-name-part-type="species">puberula</tp:taxon-name-part></tp:taxon-name></italic> with <italic><tp:taxon-name><tp:taxon-name-part taxon-name-part-type="genus">Passiflora</tp:taxon-name-part> <tp:taxon-name-part taxon-name-part-type="species">suberosa</tp:taxon-name-part></tp:taxon-name></italic>. He noted that the entities on the Galápagos Islands with very narrow leaf lobes that had been labeled <italic><tp:taxon-name><tp:taxon-name-part taxon-name-part-type="genus">Passiflora</tp:taxon-name-part> <tp:taxon-name-part taxon-name-part-type="species">lineariloba</tp:taxon-name-part></tp:taxon-name></italic> matched material collected by Safford and Mosier (<italic>227</italic>) from Florida. In addition, he noted that material similar to <italic><tp:taxon-name><tp:taxon-name-part taxon-name-part-type="genus">Passiflora</tp:taxon-name-part> <tp:taxon-name-part taxon-name-part-type="species">tridactylites</tp:taxon-name-part></tp:taxon-name></italic> exactly matched specimens collected by Brown (<italic>115</italic>) in Jamaica. Based upon vegetative characters alone he is quite correct, but the flowers of these Galápagos specimens are distinctive. The specimens of Safford and Mosier and Brown are examples of <italic><tp:taxon-name><tp:taxon-name-part taxon-name-part-type="genus">Passiflora</tp:taxon-name-part> <tp:taxon-name-part taxon-name-part-type="species">pallida</tp:taxon-name-part></tp:taxon-name></italic>, and the flowers and fruits of that species are far smaller than those of <italic><tp:taxon-name><tp:taxon-name-part taxon-name-part-type="genus">Passiflora</tp:taxon-name-part> <tp:taxon-name-part taxon-name-part-type="species">tridactylites</tp:taxon-name-part></tp:taxon-name></italic>. <xref ref-type="bibr" rid="B77">Lawesson (1988)</xref> differentiated between <italic><tp:taxon-name><tp:taxon-name-part taxon-name-part-type="genus">Passiflora</tp:taxon-name-part> <tp:taxon-name-part taxon-name-part-type="species">tridactylites</tp:taxon-name-part></tp:taxon-name></italic> and <italic><tp:taxon-name><tp:taxon-name-part taxon-name-part-type="genus">Passiflora</tp:taxon-name-part> <tp:taxon-name-part taxon-name-part-type="species">suberosa</tp:taxon-name-part></tp:taxon-name></italic> stating that the species were easily separated by the shape and size of the sepals and the androgynophore length.</p></tp:treatment-sec><tp:treatment-sec sec-type="Specimens examined"><title>Specimens examined.</title><p><bold>Ecuador. Galápagos.</bold> <!--PageBreak--><italic>Española</italic>: Española, <italic>Baur 160</italic> (GH); “Gardner Island”, <italic>Snodgrass &amp; Heller 625</italic> (GH); “Gardner Island”, <italic>Snodgrass &amp; Heller 321</italic> (GH); Gardner Island, near Española, <italic>Stewart 2075</italic> (CAS, GH, MO, NY); Isla Española, landing site on N coast, beach area and area to El Chaco, <italic>Lawesson 3126</italic> (AAU). <italic><tp:taxon-name><tp:taxon-name-part taxon-name-part-type="genus">Fernandina</tp:taxon-name-part></tp:taxon-name></italic>: Isla Fernandina, SW slope of Narborough Island, 300 m, <italic>Fosberg 45002</italic> (CAS, K, MO); Fernandina, SW slope, in broad green strip running from summit to sea, 300 m, <italic>Fosberg 45064</italic> (CAS, K, MO). <italic><tp:taxon-name><tp:taxon-name-part taxon-name-part-type="genus">Floreana</tp:taxon-name-part></tp:taxon-name></italic>: Floreana, Andersson s.n., 1853 (AAU); Floreana, Andersson s.n. (AAU, S); Floreana, <italic>Habel s.n.</italic>, 1868 (K); September 1835 (K). <italic>Isabela</italic>: Isla Isabela, Volcán Alcedo, on the inner SW slope of the Caldera, 800 m, <italic>Eliasson 1218</italic> (S); Isla Isabela, Volcán Alcedo, SE part of the rim of the caldera, 1100 m, <italic>Eliasson 1282</italic> (S); Isla Isabela, W rim of Caldera of Alcedo, 3050 ft., <italic>van der Werff 1951</italic> (U). <italic>Pinta</italic>: Isla Pinta, S slope, 240–400 m, <italic>Lawesson 2620</italic> (AAU); Isla Pinta, first part of transect, 1–240 m, <italic>Lawesson 2587</italic> (AAU); Pinta, <italic>Stewart 2079</italic> (CAS, GH, US). <italic>San Cristóbal</italic>: San Cristóbal, Wreck Bay, 400-650 ft., <italic>Stewart 2081</italic> (CAS, GH); Isla San Cristobal, about 3.7 km above Puerto Bacqueriso (Wreck Bay) along road to El Progreso, <italic>Wiggins &amp; Porter 403</italic> (CAS, GH, K, S). <italic>San Salvador</italic>: Isla San Salvador, James Bay, 20 ft., <italic>van der Werff 1095</italic> (AAU, CAS, K, U). <italic>Santa Cruz</italic>: Isla Santa Cruz, <italic>Fagerlind &amp; Wibon 3279</italic> (S); Isla Santa Cruz, Academy Bay, 10 m, <italic>Schimpff 52</italic> (CAS); Isla Santa Cruz, 250 m, <italic>Snow 470</italic> (K); Santa Cruz, <italic>Taylor TT126</italic> (K). <italic>Santiago</italic>: Santiago, James Bay, 55 m, <italic>Eliasson 1017</italic> (AAU); Santiago, James Bay, 50 m, <italic>Gradstein et al. V62</italic> (U); Santiago, James Bay, <italic>Howell 9665</italic> (CAS, G).</p></tp:treatment-sec><ref-list><ref id="B134"><mixed-citation xmlns:xlink="http://www.w3.org/1999/xlink" xlink:type="simple"><person-group><name name-style="western"><surname>Porter</surname><given-names>DM</given-names></name></person-group> (<year>1980</year>) <article-title>The vascular plants of Joseph Dalton Hooker’s An enumeration of the plants of the Galapagos Archipelago; with descriptions of those which are new.</article-title><source>Botanical Journal of the Linnean Society</source><volume>81</volume>: <lpage>123</lpage>. doi: <ext-link ext-link-type="doi" xlink:href="10.1111/j.1095-8339.1980.tb00944.x" xlink:type="simple">10.1111/j.1095-8339.1980.tb00944.x</ext-link></mixed-citation></ref><ref id="B77"><mixed-citation xmlns:xlink="http://www.w3.org/1999/xlink" xlink:type="simple"><person-group><name name-style="western"><surname>Lawesson</surname><given-names>JE</given-names></name></person-group> (<year>1988</year>) <article-title>Contributions to the flora of the Galapagos Islands, Ecuador.</article-title><source>Phytologia</source><volume>65</volume>(<issue>3</issue>): <fpage>228</fpage>–<lpage>230</lpage>.</mixed-citation></ref><ref id="B71"><mixed-citation xmlns:xlink="http://www.w3.org/1999/xlink" xlink:type="simple"><person-group><name name-style="western"><surname>Killip</surname><given-names>EP</given-names></name></person-group> (<year>1938</year>) <article-title>The American species of <tp:taxon-name><tp:taxon-name-part taxon-name-part-type="family">Passifloraceae</tp:taxon-name-part></tp:taxon-name>. Publications of the Field Museum of Natural History.</article-title><source>Botanical series</source><volume>19</volume>: <fpage>1</fpage>–<lpage>613</lpage>.</mixed-citation></ref></ref-list></tp:taxon-treatment>
