# Supplementary material for: A revision of Passiflora L. subgenus Decaloba (DC.) Rchb. supersection Cieca (Medik.) J. M. MacDougal & Feuillet (Passifloraceae)
Source: PhytoKeys. 2014 Nov 6;(43):1–224. doi: 10.3897/phytokeys.43.7804 (PMC4233625; doi:10.3897/phytokeys.43.7804)
Supplement: XML Treatment for Passiflora lancifolia [file phytokeys.43.7804-treatment8.xml]

<!DOCTYPE tp:taxon-treatment
  PUBLIC "-//TaxonX//DTD Taxonomic Treatment Publishing DTD v0 20100105//EN" "tax-treatment-NSO.dtd">
<tp:taxon-treatment xmlns:tp="http://www.plazi.org/taxpub"><tp:treatment-meta><kwd-group><label>Taxon classification</label><kwd><named-content content-type="kingdom">Plantae</named-content></kwd><kwd><named-content content-type="order">Malpighiales</named-content></kwd><kwd><named-content content-type="family">Passifloraceae</named-content></kwd></kwd-group><mixed-citation publication-type="journal"><person-group><name><surname>Porter-Utley</surname><given-names>Kristen</given-names></name></person-group><article-title>A revision of <tp:taxon-name><tp:taxon-name-part taxon-name-part-type="genus">Passiflora</tp:taxon-name-part> <tp:taxon-name-part taxon-name-part-type="authority">L.</tp:taxon-name-part> <tp:taxon-name-part taxon-name-part-type="infraspecific-rank">subgenus</tp:taxon-name-part> <tp:taxon-name-part taxon-name-part-type="subgenus">Decaloba</tp:taxon-name-part> <tp:taxon-name-part taxon-name-part-type="authority">(DC.) Rchb.</tp:taxon-name-part> <tp:taxon-name-part taxon-name-part-type="infraspecific-rank">supersection</tp:taxon-name-part> <tp:taxon-name-part taxon-name-part-type="supersection">Cieca</tp:taxon-name-part></tp:taxon-name> (Medik.) J. M. MacDougal &amp; Feuillet (<tp:taxon-name><tp:taxon-name-part taxon-name-part-type="family">Passifloraceae</tp:taxon-name-part></tp:taxon-name>)</article-title><source>PhytoKeys</source><day>6</day><month>11</month><year>2014</year><volume>2014</volume><issue>43</issue><fpage>1</fpage><lpage>224</lpage><pub-id pub-id-type="doi">10.3897/phytokeys.43.7804</pub-id></mixed-citation></tp:treatment-meta><tp:nomenclature><label>4.</label><tp:taxon-name>
                            <tp:taxon-name-part taxon-name-part-type="genus">Passiflora</tp:taxon-name-part>
                            <tp:taxon-name-part taxon-name-part-type="species">lancifolia</tp:taxon-name-part>
                        </tp:taxon-name><tp:taxon-authority>Ham., Prod. Pl. Ind. Occ. [Hamilton] 48. 1825.</tp:taxon-authority><xref ref-type="fig" rid="F31">Figs 31</xref><xref ref-type="fig" rid="F32">–32</xref><!--PageBreak--><!--PageBreak--><tp:nomenclature-citation-list><tp:nomenclature-citation><tp:taxon-name><tp:taxon-name-part taxon-name-part-type="genus">Passiflora</tp:taxon-name-part> <tp:taxon-name-part taxon-name-part-type="species">lanceolata</tp:taxon-name-part></tp:taxon-name><comment> Ham. ex G.Don, Gen. Hist. 3: 54. 1834, non <italic><tp:taxon-name><tp:taxon-name-part taxon-name-part-type="genus">Passiflora</tp:taxon-name-part> <tp:taxon-name-part taxon-name-part-type="species">lanceolata</tp:taxon-name-part></tp:taxon-name></italic> Harms, 1894. Type: Based on <italic><tp:taxon-name><tp:taxon-name-part taxon-name-part-type="genus">Passiflora</tp:taxon-name-part> <tp:taxon-name-part taxon-name-part-type="species">lancifolia</tp:taxon-name-part></tp:taxon-name></italic> Ham.</comment></tp:nomenclature-citation><tp:nomenclature-citation><tp:taxon-name><tp:taxon-name-part taxon-name-part-type="genus">Decaloba</tp:taxon-name-part> <tp:taxon-name-part taxon-name-part-type="species">lancifolia</tp:taxon-name-part></tp:taxon-name><comment> (Ham.) M.Roem., Fam. Nat. Syn. 2: 159. 1846. Type: Based on <italic><tp:taxon-name><tp:taxon-name-part taxon-name-part-type="genus">Passiflora</tp:taxon-name-part> <tp:taxon-name-part taxon-name-part-type="species">lancifolia</tp:taxon-name-part></tp:taxon-name></italic> Ham.</comment></tp:nomenclature-citation><tp:nomenclature-citation><tp:taxon-name><tp:taxon-name-part taxon-name-part-type="genus">Passiflora</tp:taxon-name-part> <tp:taxon-name-part taxon-name-part-type="species">regalis</tp:taxon-name-part></tp:taxon-name><comment> Macfadyen ex Griseb., Fl. Brit. W. I. 292. 1860. Type: Jamaica. Saint Andrews: “Cold Spring Gap in S. Andrews, Port Royal”, <italic>MacFadyen s.n.</italic> (holotype: K!).</comment></tp:nomenclature-citation></tp:nomenclature-citation-list></tp:nomenclature><tp:treatment-sec sec-type="Type"><title>Type.</title><p>“Antilles”, <italic>Anon. s.n.</italic> ex Herb. Desvaux (holotype: P [P00605787, photograph seen] [photographs DUKE!, GH!, P!]; isotype: P [P00605788, photograph seen]).</p></tp:treatment-sec><tp:treatment-sec sec-type="Description"><title>Description.</title><p>Slender, climbing, perennial vine 3 m long or more, densely pubescent with unicellular curved trichomes throughout (except ovary), 0.5–1.4 mm long, 0.02–0.06 mm wide, also sparsely, antrorsely appressed-puberulent with unicellular, curved trichomes on stems, leaves and stipules, 0.03–0.05 mm long, 0.02 mm wide. Flowering stems 0.7–2.2 mm in diameter, subterete to terete, with the base somewhat cork-covered. Stipules 4.1–8.5 mm long, 0.3–0.9 mm wide; petioles 0.7–1.9 cm long, narrowly ovate, acute to attenuate, longitudinally striate-nerved, eglandular (rare) or commonly bearing in the distal third (0.69–0.97 of the distance from the base toward the apex of the petiole) (1-)2, round or elliptic, opposite to alternate, long-stipitate, cupulate nectaries, 0.1–0.5 mm wide, 0.4–1.2 mm high. Laminas 3.5–8.5 cm long, 1.5–5.2 cm wide, unlobed to shallowly 3-lobed 0.05–0.72 of the distance to the leaf base, when present, lateral lobes 1.1–4.0 cm long, 0.5–3.0 cm wide, elliptic, acute to rounded, central lobes 3.5–8.5 cm long, 1.0–3.5 cm wide, ovate to elliptic, acute to attenuate, angle between the lateral lobes 53–115°, ratio of lateral to central lobe length 0.29–0.56, margins entire, primary veins 1(rare) or 3, diverging and branching at base, laminar nectaries absent; tendril 0.3–0.6 mm wide, present at flowering node. Flowers borne in leaf axils. Pedicels 24.0–55.0 mm long, 0.3–0.8 mm wide; bract(s) absent or with one, narrowly ovate, acute bract, 0.9–1.8 mm long, 0.1–0.3 mm wide, the bract 20.6–34.8 mm from base of pedicel; spur(s) absent. Tubular flowers 7.1–12.8 mm in diameter with stipe 2.9–7.4 mm long, 0.5–1.0 mm wide; hypanthium 7.1–12.8 mm <!--PageBreak--><!--PageBreak-->in diameter; sepals 20.1–31.8 mm long, 3.4–6.9 mm wide, narrowly ovate, acute, abaxially and adaxially reddish purple (5RP 4/6–4/8) dried; coronal filaments in 1 (rare) or 2 series, the outer 26–30, basally connate 1.1–3.8 mm, the free portions 5.8–10.3 mm long, 0.3–0.8 mm wide, linear to narrowly ovate, erect, reddish purple, lighter distally, ratio of coronal (fused and free portions) to sepal length 0.28–0.49, the inner not well-developed with 2–4 filaments or well-developed (rare) with 30–31 filaments, free or basally connate (rare) 0.8–0.2 mm, the free portions 1.1–2.9 mm long, 0.1–0.2 mm wide, linear, sometime capitellate, erect, appearing reddish purple when dried, ratio of inner coronal row to outer coronal row length (fused and free portions) 0.11–0.41; operculum 1.7–2.9 mm long, plicate, appearing light reddish purple dried, the margin with narrow minutely fimbrillate teeth; nectary 0.09–0.13 mm high, 1.1–3.5 mm wide, sulcate; limen slightly recurved to erect, occasionally slightly inclined toward operculum, 0.2–1.1 mm high, 0.1–0.3 mm wide, appearing light reddish purple (5RP6/6) dried, limen floor 2.1–6.1 mm in diameter, appearing light reddish purple dried; androgynophore 17.8–22.3 mm long, 0.6–1.3 mm wide, reddish purple dried; free portions of the staminal filaments 3.3–8.0 mm long, 0.3–0.7 mm wide, linear, greenish yellow; anthers 1.8–4.0 mm long, 0.5–2.0 mm wide; styles 4.3–7.0 mm long including stigmas, 0.1–0.4 mm wide, greenish yellow; stigmas 0.4–1.1 mm in diameter; ovary 2.6–6.7 mm long, 1.2–3.8 mm wide, elliptic, greenish yellow. Berry 12.8–13.9 mm long, 11.0–14.4 mm in diameter, ovoid to obovoid, very dark purple. Seeds ca. (6-)14–23, 3.0–3.2 mm long, 1.8–1.9 mm wide, 1.3 mm thick, obovate in outline, acute at both ends, reticulate-foveate with each face marked with ca. 15–17 foveae.</p><fig id="F31" position="float" orientation="portrait"><label>Figure 31.</label><caption><p>Herbarium specimen of <italic><tp:taxon-name><tp:taxon-name-part taxon-name-part-type="genus">Passiflora</tp:taxon-name-part> <tp:taxon-name-part taxon-name-part-type="species">lancifolia</tp:taxon-name-part></tp:taxon-name></italic>  (<italic>G. Proctor 23725</italic>).</p></caption><graphic xmlns:xlink="http://www.w3.org/1999/xlink" xlink:href="phytokeys-043-001-g031.jpg" position="float" orientation="portrait" xlink:type="simple" id="oo_33752.jpg"/></fig><fig id="F32" position="float" orientation="portrait"><label>Figure 32.</label><caption><p>Distribution of <italic><tp:taxon-name><tp:taxon-name-part taxon-name-part-type="genus">Passiflora</tp:taxon-name-part> <tp:taxon-name-part taxon-name-part-type="species">lancifolia</tp:taxon-name-part></tp:taxon-name></italic> and <italic><tp:taxon-name><tp:taxon-name-part taxon-name-part-type="genus">Passiflora</tp:taxon-name-part> <tp:taxon-name-part taxon-name-part-type="species">macfadyenii</tp:taxon-name-part></tp:taxon-name></italic>.</p></caption><graphic xmlns:xlink="http://www.w3.org/1999/xlink" xlink:href="phytokeys-043-001-g032.jpg" position="float" orientation="portrait" xlink:type="simple" id="oo_33753.jpg"/></fig></tp:treatment-sec><tp:treatment-sec sec-type="Phenology"><title>Phenology.</title><p>Flowering and fruiting May to December.</p></tp:treatment-sec><tp:treatment-sec sec-type="Distribution"><title>Distribution.</title><p>Endemic to Jamaica, in the parishes of St. Andrew, St. Thomas, and Portland. Tropical lower montane mist forests on steep wooded hillsides and in thickets; growing on shrubs and trees; ca. 850–1220 m.</p></tp:treatment-sec><tp:treatment-sec sec-type="Discussion"><title>Discussion.</title><!--PageBreak--><p><italic><tp:taxon-name><tp:taxon-name-part taxon-name-part-type="genus">Passiflora</tp:taxon-name-part> <tp:taxon-name-part taxon-name-part-type="species">lancifolia</tp:taxon-name-part></tp:taxon-name></italic> is very similar to another Jamaican endemic, <italic><tp:taxon-name><tp:taxon-name-part taxon-name-part-type="genus">Passiflora</tp:taxon-name-part> <tp:taxon-name-part taxon-name-part-type="species">macfadyenii</tp:taxon-name-part></tp:taxon-name></italic>. They both possess bright red, elongated tubular flowers that are likely pollinated by hummingbirds. The two species can be easily separated utilizing both vegetative and reproductive characters. <italic><tp:taxon-name><tp:taxon-name-part taxon-name-part-type="genus">Passiflora</tp:taxon-name-part> <tp:taxon-name-part taxon-name-part-type="species">lancifolia</tp:taxon-name-part></tp:taxon-name></italic> possesses shallowly trilobed leaves (rarely unlobed) with the lateral lobes commonly significantly less than half the length of the central lobe, and the central lobe is ovate and never narrowed at the base. <italic><tp:taxon-name><tp:taxon-name-part taxon-name-part-type="genus">Passiflora</tp:taxon-name-part> <tp:taxon-name-part taxon-name-part-type="species">macfadyenii</tp:taxon-name-part></tp:taxon-name></italic> possesses distinctly trilobed leaves with the lateral lobes commonly more than half the length of the central lobe, and the central lobe is obovate with a distinctly narrowed base similar to that in <italic><tp:taxon-name><tp:taxon-name-part taxon-name-part-type="genus">Passiflora</tp:taxon-name-part> <tp:taxon-name-part taxon-name-part-type="species">juliana</tp:taxon-name-part></tp:taxon-name></italic> and <italic><tp:taxon-name><tp:taxon-name-part taxon-name-part-type="genus">Passiflora</tp:taxon-name-part> <tp:taxon-name-part taxon-name-part-type="species">viridiflora</tp:taxon-name-part></tp:taxon-name></italic>. The pedicels in <italic><tp:taxon-name><tp:taxon-name-part taxon-name-part-type="genus">Passiflora</tp:taxon-name-part> <tp:taxon-name-part taxon-name-part-type="species">lancifolia</tp:taxon-name-part></tp:taxon-name></italic> are greater than 2.3 cm long, whereas those of <italic><tp:taxon-name><tp:taxon-name-part taxon-name-part-type="genus">Passiflora</tp:taxon-name-part> <tp:taxon-name-part taxon-name-part-type="species">macfadyenii</tp:taxon-name-part></tp:taxon-name></italic> rarely exceed a length of 1.8 cm. The floral nectary of <italic><tp:taxon-name><tp:taxon-name-part taxon-name-part-type="genus">Passiflora</tp:taxon-name-part> <tp:taxon-name-part taxon-name-part-type="species">lancifolia</tp:taxon-name-part></tp:taxon-name></italic> is the widest in the supersection, greatly exceeding that of <italic><tp:taxon-name><tp:taxon-name-part taxon-name-part-type="genus">Passiflora</tp:taxon-name-part> <tp:taxon-name-part taxon-name-part-type="species">macfadyenii</tp:taxon-name-part></tp:taxon-name></italic>. The outer coronal filaments are connate and often not adnate to the sepals or barely so in <italic><tp:taxon-name><tp:taxon-name-part taxon-name-part-type="genus">Passiflora</tp:taxon-name-part> <tp:taxon-name-part taxon-name-part-type="species">lancifolia</tp:taxon-name-part></tp:taxon-name></italic>, whereas those of <italic><tp:taxon-name><tp:taxon-name-part taxon-name-part-type="genus">Passiflora</tp:taxon-name-part> <tp:taxon-name-part taxon-name-part-type="species">macfadyenii</tp:taxon-name-part></tp:taxon-name></italic> are distinctly adnate to the sepals. <italic><tp:taxon-name><tp:taxon-name-part taxon-name-part-type="genus">Passiflora</tp:taxon-name-part> <tp:taxon-name-part taxon-name-part-type="species">lancifolia</tp:taxon-name-part></tp:taxon-name></italic> often has two rows of coronal filaments (rarely with one row or a poorly developed inner row) and <italic><tp:taxon-name><tp:taxon-name-part taxon-name-part-type="genus">Passiflora</tp:taxon-name-part> <tp:taxon-name-part taxon-name-part-type="species">macfadyenii</tp:taxon-name-part></tp:taxon-name></italic> lacks an inner coronal row (or with a poorly developed second coronal row seen in one flower from a plant in cultivation, i.e., <italic>MacDougal 452</italic> - cultivated from cuttings of <italic>Thomas 2032</italic>). The fruits of <italic><tp:taxon-name><tp:taxon-name-part taxon-name-part-type="genus">Passiflora</tp:taxon-name-part> <tp:taxon-name-part taxon-name-part-type="species">lancifolia</tp:taxon-name-part></tp:taxon-name></italic> and <italic><tp:taxon-name><tp:taxon-name-part taxon-name-part-type="genus">Passiflora</tp:taxon-name-part> <tp:taxon-name-part taxon-name-part-type="species">macfadyenii</tp:taxon-name-part></tp:taxon-name></italic> are distinct, with <italic><tp:taxon-name><tp:taxon-name-part taxon-name-part-type="genus">Passiflora</tp:taxon-name-part> <tp:taxon-name-part taxon-name-part-type="species">lancifolia</tp:taxon-name-part></tp:taxon-name></italic> having globose fruits and <italic><tp:taxon-name><tp:taxon-name-part taxon-name-part-type="genus">Passiflora</tp:taxon-name-part> <tp:taxon-name-part taxon-name-part-type="species">macfadyenii</tp:taxon-name-part></tp:taxon-name></italic> possessing fusiform fruits. The habitats of the species are also different with <italic><tp:taxon-name><tp:taxon-name-part taxon-name-part-type="genus">Passiflora</tp:taxon-name-part> <tp:taxon-name-part taxon-name-part-type="species">lancifolia</tp:taxon-name-part></tp:taxon-name></italic> growing in tropical lower montane mist forests at 850–1220 m and <italic><tp:taxon-name><tp:taxon-name-part taxon-name-part-type="genus">Passiflora</tp:taxon-name-part> <tp:taxon-name-part taxon-name-part-type="species">macfadyenii</tp:taxon-name-part></tp:taxon-name></italic> found in tropical dry forests at 200–310 m.</p><p>The name <italic><tp:taxon-name><tp:taxon-name-part taxon-name-part-type="genus">Passiflora</tp:taxon-name-part> <tp:taxon-name-part taxon-name-part-type="species">lancifolia</tp:taxon-name-part></tp:taxon-name></italic> was originally published by Hamilton as “<italic><tp:taxon-name><tp:taxon-name-part taxon-name-part-type="genus">Passiflora</tp:taxon-name-part> <tp:taxon-name-part taxon-name-part-type="species">lancifolia</tp:taxon-name-part></tp:taxon-name></italic> Herb. Prof. Desv.,” and the species has often been cited as “<italic><tp:taxon-name><tp:taxon-name-part taxon-name-part-type="genus">Passiflora</tp:taxon-name-part> <tp:taxon-name-part taxon-name-part-type="species">lancifolia</tp:taxon-name-part></tp:taxon-name></italic> Desv. in Ham.” or “<italic><tp:taxon-name><tp:taxon-name-part taxon-name-part-type="genus">Passiflora</tp:taxon-name-part> <tp:taxon-name-part taxon-name-part-type="species">lancifolia</tp:taxon-name-part></tp:taxon-name></italic> Desv. ex Ham.” However, in the preface of his book, it appears that Hamilton himself took responsibility for the new species and genera described therein and only acknowledged the advice and assistance of Desvaux (see <xref ref-type="bibr" rid="B93">MacDougal and McVaugh 2001</xref> for further details). Soon afterwards, <xref ref-type="bibr" rid="B24">Don (1834)</xref> described the taxon <italic><tp:taxon-name><tp:taxon-name-part taxon-name-part-type="genus">Passiflora</tp:taxon-name-part> <tp:taxon-name-part taxon-name-part-type="species">lanceolata</tp:taxon-name-part></tp:taxon-name></italic>. However, Don’s description of <italic><tp:taxon-name><tp:taxon-name-part taxon-name-part-type="genus">Passiflora</tp:taxon-name-part> <tp:taxon-name-part taxon-name-part-type="species">lanceolata</tp:taxon-name-part></tp:taxon-name></italic> is identical to that of <italic><tp:taxon-name><tp:taxon-name-part taxon-name-part-type="genus">Passiflora</tp:taxon-name-part> <tp:taxon-name-part taxon-name-part-type="species">lancifolia</tp:taxon-name-part></tp:taxon-name></italic> in Hamilton and is based upon the same type material, therefore, the name <italic><tp:taxon-name><tp:taxon-name-part taxon-name-part-type="genus">Passiflora</tp:taxon-name-part> <tp:taxon-name-part taxon-name-part-type="species">lanceolata</tp:taxon-name-part></tp:taxon-name></italic> G.Don is a nomenclatural synonym of <italic><tp:taxon-name><tp:taxon-name-part taxon-name-part-type="genus">Passiflora</tp:taxon-name-part> <tp:taxon-name-part taxon-name-part-type="species">lancifolia</tp:taxon-name-part></tp:taxon-name></italic> Ham. In 1850, Macfadyen wrote his second volume of <italic>Flora of Jamaica</italic> and included in it the description of a different plant, which he called <italic><tp:taxon-name><tp:taxon-name-part taxon-name-part-type="genus">Passiflora</tp:taxon-name-part> <tp:taxon-name-part taxon-name-part-type="species">regalis</tp:taxon-name-part></tp:taxon-name></italic>, now known as <italic><tp:taxon-name><tp:taxon-name-part taxon-name-part-type="genus">Passiflora</tp:taxon-name-part> <tp:taxon-name-part taxon-name-part-type="species">macfadyenii</tp:taxon-name-part></tp:taxon-name></italic> C. D. Adams. However, Macfadyen unexpectedly passed away before the publication of his flora, though it was distributed. As a result, several authors viewed the new species that were described by Macfadyen as ineffectively published and began to publish new species based upon his work. <xref ref-type="bibr" rid="B47">Grisebach (1860)</xref> was one of these authors and published a description of <italic><tp:taxon-name><tp:taxon-name-part taxon-name-part-type="genus">Passiflora</tp:taxon-name-part> <tp:taxon-name-part taxon-name-part-type="species">regalis</tp:taxon-name-part></tp:taxon-name></italic>, which he attributed to Macfadyen. However, the species that he described was <italic><tp:taxon-name><tp:taxon-name-part taxon-name-part-type="genus">Passiflora</tp:taxon-name-part> <tp:taxon-name-part taxon-name-part-type="species">lancifolia</tp:taxon-name-part></tp:taxon-name></italic> and not Macfadyen’s <italic><tp:taxon-name><tp:taxon-name-part taxon-name-part-type="genus">Passiflora</tp:taxon-name-part> <tp:taxon-name-part taxon-name-part-type="species">regalis</tp:taxon-name-part></tp:taxon-name></italic>. In addition, <xref ref-type="bibr" rid="B42">Ramírez Goyena (1909)</xref> published a description of <italic><tp:taxon-name><tp:taxon-name-part taxon-name-part-type="genus">Passiflora</tp:taxon-name-part> <tp:taxon-name-part taxon-name-part-type="species">regalis</tp:taxon-name-part></tp:taxon-name></italic>, which he attributed to Macfadyen, but the species that he described was also <italic><tp:taxon-name><tp:taxon-name-part taxon-name-part-type="genus">Passiflora</tp:taxon-name-part> <tp:taxon-name-part taxon-name-part-type="species">lancifolia</tp:taxon-name-part></tp:taxon-name></italic> and a later homonym of <italic><tp:taxon-name><tp:taxon-name-part taxon-name-part-type="genus">Passiflora</tp:taxon-name-part> <tp:taxon-name-part taxon-name-part-type="species">regalis</tp:taxon-name-part></tp:taxon-name></italic> Macf. ex Griseb. Incidentally, Ramírez Goyena’s description of <italic><tp:taxon-name><tp:taxon-name-part taxon-name-part-type="genus">Passiflora</tp:taxon-name-part> <tp:taxon-name-part taxon-name-part-type="species">regalis</tp:taxon-name-part></tp:taxon-name></italic>, other than being in Spanish and not in English, is virtually identical to that of Grisebach.</p><p><xref ref-type="bibr" rid="B71">Killip (1938)</xref> placed <italic><tp:taxon-name><tp:taxon-name-part taxon-name-part-type="genus">Passiflora</tp:taxon-name-part> <tp:taxon-name-part taxon-name-part-type="species">lancifolia</tp:taxon-name-part></tp:taxon-name></italic> together with <italic><tp:taxon-name><tp:taxon-name-part taxon-name-part-type="genus">Passiflora</tp:taxon-name-part> <tp:taxon-name-part taxon-name-part-type="species">viridiflora</tp:taxon-name-part></tp:taxon-name></italic> in the subgenus <italic><tp:taxon-name><tp:taxon-name-part taxon-name-part-type="genus">Chloropathanthus</tp:taxon-name-part></tp:taxon-name></italic>. However, the discovery of <italic><tp:taxon-name><tp:taxon-name-part taxon-name-part-type="genus">Passiflora</tp:taxon-name-part> <tp:taxon-name-part taxon-name-part-type="species">juliana</tp:taxon-name-part></tp:taxon-name></italic>, a species that very closely resembles <italic><tp:taxon-name><tp:taxon-name-part taxon-name-part-type="genus">Passiflora</tp:taxon-name-part> <tp:taxon-name-part taxon-name-part-type="species">viridiflora</tp:taxon-name-part></tp:taxon-name></italic> but is clearly a member of supersection <italic><tp:taxon-name><tp:taxon-name-part taxon-name-part-type="supersection">Cieca</tp:taxon-name-part></tp:taxon-name></italic>, reinforced MacDougal’s hypothesis (<xref ref-type="bibr" rid="B88">1983</xref>) that the apetalous, tubular-flowered species (including <italic><tp:taxon-name><tp:taxon-name-part taxon-name-part-type="genus">Passiflora</tp:taxon-name-part> <tp:taxon-name-part taxon-name-part-type="species">lancifolia</tp:taxon-name-part></tp:taxon-name></italic>) belong in supersection <italic><tp:taxon-name><tp:taxon-name-part taxon-name-part-type="supersection">Cieca</tp:taxon-name-part></tp:taxon-name></italic> (<xref ref-type="bibr" rid="B89">MacDougal 1983</xref>, <xref ref-type="bibr" rid="B90">1992</xref>).</p><p><xref ref-type="bibr" rid="B6">Benson et al. (1975)</xref>, in a study of the coevolution of plants and herbivores, reported that <italic><tp:taxon-name><tp:taxon-name-part taxon-name-part-type="genus">Dryas</tp:taxon-name-part> <tp:taxon-name-part taxon-name-part-type="species">julia</tp:taxon-name-part></tp:taxon-name></italic> is an herbivore of <italic><tp:taxon-name><tp:taxon-name-part taxon-name-part-type="genus">Passiflora</tp:taxon-name-part> <tp:taxon-name-part taxon-name-part-type="species">lancifolia</tp:taxon-name-part></tp:taxon-name></italic>.</p></tp:treatment-sec><tp:treatment-sec sec-type="Specimens examined"><title>Specimens examined.</title><p><bold>JAMAICA. Portland:</bold> Silver Hill Woodcutter’s Gap, 3500 ft., <!--PageBreak--><italic>Adams 11</italic>, <italic>936</italic> (UCWI); Silver Hill, 3500 ft., <italic>Harris 6536</italic> (BM, UCWI); Silver Hill, Blue Mountains, 3000 ft., <italic>Philipson 971</italic> (BM); Buff Bay road west of Section, <italic>Porter-Utley &amp; Paul P-51</italic> (FLAS); along the Buff Bay Road 0.5 mi. due W of Section, 3100 ft., <italic>Proctor 22948</italic> (GH, US). <bold>St. Andrew:</bold> Newcastle Rd., 2800 ft., <italic>Adams 5723</italic> (BM, UCWI); Newcastle to Hardwar Gap, 3700 ft., <italic>Adams 8152</italic> (BM); track Chestervale-Clydesdale, <italic>Burrowes 13017</italic> (UCWI); between Newcastle &amp; Greenwich, <italic>Hart 1440</italic> (BM); along track between Bellevue &amp; Mt. Rosanna, Port Royal Mts., 3800–4000 ft., <italic>Proctor 23573</italic> (GH); along road between Chestervale &amp; Clydesdale, 3200–3400 ft., <italic>Proctor 23725</italic> (GH); road from Newcastle to Freewich, <italic>RDR 1440</italic> (UCWI); Fern Walk, Catherine’s Peak, 4000 ft., <italic>Skelding 6788</italic> (UCWI). <bold>St. Thomas:</bold> Farm Hill, <italic>Orcutt 3437</italic> (UC, US); Arntully, <italic>Orcutt 3841</italic> (UC, US); along track between Farm Hill and Whitfield Hall, 4000 ft., <italic>Proctor 9659</italic> (US); along the Stony Valley River near Arntully, 3000 ft., <italic>Proctor 33513</italic> (DUKE).</p></tp:treatment-sec><ref-list><ref id="B93"><mixed-citation xmlns:xlink="http://www.w3.org/1999/xlink" xlink:type="simple"><person-group><name name-style="western"><surname>MacDougal</surname><given-names>JM</given-names></name><name name-style="western"><surname>McVaugh</surname><given-names>R</given-names></name></person-group> (<year>2001</year>) <chapter-title><tp:taxon-name><tp:taxon-name-part taxon-name-part-type="family">Passifloraceae</tp:taxon-name-part></tp:taxon-name>.</chapter-title> In: <person-group><name name-style="western"><surname>Anderson</surname><given-names>WR</given-names></name></person-group> (<role>Ed.</role>) <source>Flora Novo-Galiciana</source>.  <publisher-name>University of Michigan Press</publisher-name>, <publisher-loc>Ann Arbor</publisher-loc>, <fpage>1</fpage>–<lpage>55</lpage>.</mixed-citation></ref><ref id="B24"><mixed-citation xmlns:xlink="http://www.w3.org/1999/xlink" xlink:type="simple"><person-group><name name-style="western"><surname>Don</surname><given-names>G</given-names></name></person-group> (<year>1834</year>) <source>A general history of the dichlamydeous plants</source>,  <volume>vol. 3</volume>. <publisher-name>J.G. and F. Rivington</publisher-name>, <publisher-loc>London</publisher-loc>, <fpage>45</fpage>–<lpage>60</lpage>.</mixed-citation></ref><ref id="B47"><mixed-citation xmlns:xlink="http://www.w3.org/1999/xlink" xlink:type="simple"><person-group><name name-style="western"><surname>Grisebach</surname><given-names>AHR</given-names></name></person-group> (<year>1860</year>) <source>Flora of the British West Indian Isles</source>.  <issue>Part 3</issue>. <publisher-name>J. Cramer</publisher-name>, <publisher-loc>Weinheim</publisher-loc>, <fpage>193</fpage>–<lpage>315</lpage>.</mixed-citation></ref><ref id="B42"><mixed-citation xmlns:xlink="http://www.w3.org/1999/xlink" xlink:type="simple"><person-group><name name-style="western"><surname>Ramírez Goyena</surname><given-names>M</given-names></name></person-group> (<year>1909</year>) <source>Flora Nicaraguanse: conteniendo la botanical elemental</source>. <publisher-name>Compania Tipografica Internacional</publisher-name>, <publisher-loc>Managua</publisher-loc>.</mixed-citation></ref><ref id="B71"><mixed-citation xmlns:xlink="http://www.w3.org/1999/xlink" xlink:type="simple"><person-group><name name-style="western"><surname>Killip</surname><given-names>EP</given-names></name></person-group> (<year>1938</year>) <article-title>The American species of <tp:taxon-name><tp:taxon-name-part taxon-name-part-type="family">Passifloraceae</tp:taxon-name-part></tp:taxon-name>. Publications of the Field Museum of Natural History.</article-title><source>Botanical series</source><volume>19</volume>: <fpage>1</fpage>–<lpage>613</lpage>.</mixed-citation></ref><ref id="B88"><mixed-citation xmlns:xlink="http://www.w3.org/1999/xlink" xlink:type="simple"><person-group><name name-style="western"><surname>MacDougal</surname><given-names>JM</given-names></name></person-group> (<year>1983</year>) <source>Revision of <tp:taxon-name><tp:taxon-name-part taxon-name-part-type="genus">Passiflora</tp:taxon-name-part> <tp:taxon-name-part taxon-name-part-type="authority">L.</tp:taxon-name-part> <tp:taxon-name-part taxon-name-part-type="infraspecific-rank">section</tp:taxon-name-part> <tp:taxon-name-part taxon-name-part-type="section">Pseudodysosmia</tp:taxon-name-part></tp:taxon-name> (Harms) Killip emend. MacDougal J M, the hooked trichome group</source>.  <comment>Dissertation</comment>, <publisher-name>Department of Botany, Duke University</publisher-name>, <publisher-loc>Durham</publisher-loc>.</mixed-citation></ref><ref id="B89"><mixed-citation xmlns:xlink="http://www.w3.org/1999/xlink" xlink:type="simple"><person-group><name name-style="western"><surname>MacDougal</surname><given-names>JM</given-names></name></person-group> (<year>1988</year>) <article-title><italic><tp:taxon-name><tp:taxon-name-part taxon-name-part-type="genus">Passiflora</tp:taxon-name-part> <tp:taxon-name-part taxon-name-part-type="species">eglandulosa</tp:taxon-name-part></tp:taxon-name></italic>, a new species in section <italic><tp:taxon-name><tp:taxon-name-part taxon-name-part-type="section">Cieca</tp:taxon-name-part></tp:taxon-name></italic> (Medikus) DC., formally included with <italic><tp:taxon-name><tp:taxon-name-part taxon-name-part-type="genus">P.</tp:taxon-name-part> <tp:taxon-name-part taxon-name-part-type="species">trinifolia</tp:taxon-name-part></tp:taxon-name></italic> Masters.</article-title><source>Annals of the Missouri Botanical Garden</source><volume>75</volume>: <fpage>1658</fpage>–<lpage>1662</lpage>. doi: <ext-link ext-link-type="doi" xlink:href="10.2307/2399306" xlink:type="simple">10.2307/2399306</ext-link></mixed-citation></ref><ref id="B90"><mixed-citation xmlns:xlink="http://www.w3.org/1999/xlink" xlink:type="simple"><person-group><name name-style="western"><surname>MacDougal</surname><given-names>JM</given-names></name></person-group> (<year>1992</year>) <article-title>New species of <tp:taxon-name><tp:taxon-name-part taxon-name-part-type="genus">Passiflora</tp:taxon-name-part> <tp:taxon-name-part taxon-name-part-type="infraspecific-rank">subgenus</tp:taxon-name-part> <tp:taxon-name-part taxon-name-part-type="subgenus">Plectostemma</tp:taxon-name-part></tp:taxon-name> (<tp:taxon-name><tp:taxon-name-part taxon-name-part-type="family">Passifloraceae</tp:taxon-name-part></tp:taxon-name>).</article-title><source>Novon</source><volume>2</volume>: <fpage>358</fpage>–<lpage>367</lpage>. doi: <ext-link ext-link-type="doi" xlink:href="10.2307/3391495" xlink:type="simple">10.2307/3391495</ext-link></mixed-citation></ref><ref id="B6"><mixed-citation xmlns:xlink="http://www.w3.org/1999/xlink" xlink:type="simple"><person-group><name name-style="western"><surname>Benson</surname><given-names>WW</given-names></name><name name-style="western"><surname>Brown</surname><given-names>KS</given-names></name><name name-style="western"><surname>Gilbert</surname><given-names>LE</given-names></name></person-group> (<year>1975</year>) <article-title>Coevolution of plants and herbivores: Passion flower butterflies.</article-title><source>Evolution</source><volume>29</volume>: <fpage>659</fpage>–<lpage>680</lpage>. doi: <ext-link ext-link-type="doi" xlink:href="10.2307/2407076" xlink:type="simple">10.2307/2407076</ext-link></mixed-citation></ref></ref-list></tp:taxon-treatment>
