# Supplementary material for: A revision of Passiflora L. subgenus Decaloba (DC.) Rchb. supersection Cieca (Medik.) J. M. MacDougal & Feuillet (Passifloraceae)
Source: PhytoKeys. 2014 Nov 6;(43):1–224. doi: 10.3897/phytokeys.43.7804 (PMC4233625; doi:10.3897/phytokeys.43.7804)
Supplement: XML Treatment for Passiflora tenuiloba [file phytokeys.43.7804-treatment10.xml]

<!DOCTYPE tp:taxon-treatment
  PUBLIC "-//TaxonX//DTD Taxonomic Treatment Publishing DTD v0 20100105//EN" "tax-treatment-NSO.dtd">
<tp:taxon-treatment xmlns:tp="http://www.plazi.org/taxpub"><tp:treatment-meta><kwd-group><label>Taxon classification</label><kwd><named-content content-type="kingdom">Plantae</named-content></kwd><kwd><named-content content-type="order">Malpighiales</named-content></kwd><kwd><named-content content-type="family">Passifloraceae</named-content></kwd></kwd-group><mixed-citation publication-type="journal"><person-group><name><surname>Porter-Utley</surname><given-names>Kristen</given-names></name></person-group><article-title>A revision of <tp:taxon-name><tp:taxon-name-part taxon-name-part-type="genus">Passiflora</tp:taxon-name-part> <tp:taxon-name-part taxon-name-part-type="authority">L.</tp:taxon-name-part> <tp:taxon-name-part taxon-name-part-type="infraspecific-rank">subgenus</tp:taxon-name-part> <tp:taxon-name-part taxon-name-part-type="subgenus">Decaloba</tp:taxon-name-part> <tp:taxon-name-part taxon-name-part-type="authority">(DC.) Rchb.</tp:taxon-name-part> <tp:taxon-name-part taxon-name-part-type="infraspecific-rank">supersection</tp:taxon-name-part> <tp:taxon-name-part taxon-name-part-type="supersection">Cieca</tp:taxon-name-part></tp:taxon-name> (Medik.) J. M. MacDougal &amp; Feuillet (<tp:taxon-name><tp:taxon-name-part taxon-name-part-type="family">Passifloraceae</tp:taxon-name-part></tp:taxon-name>)</article-title><source>PhytoKeys</source><day>6</day><month>11</month><year>2014</year><volume>2014</volume><issue>43</issue><fpage>1</fpage><lpage>224</lpage><pub-id pub-id-type="doi">10.3897/phytokeys.43.7804</pub-id></mixed-citation></tp:treatment-meta><tp:nomenclature><label>6.</label><tp:taxon-name>
                            <tp:taxon-name-part taxon-name-part-type="genus">Passiflora</tp:taxon-name-part>
                            <tp:taxon-name-part taxon-name-part-type="species">tenuiloba</tp:taxon-name-part>
                        </tp:taxon-name><tp:taxon-authority>Engelm., Boston J. Nat. Hist. 6: 192. 1850.</tp:taxon-authority><xref ref-type="fig" rid="F9">Figs 9</xref><xref ref-type="fig" rid="F34">, 34</xref><xref ref-type="fig" rid="F35">–35</xref><!--PageBreak--><!--PageBreak--><tp:nomenclature-citation-list><tp:nomenclature-citation><tp:taxon-name><tp:taxon-name-part taxon-name-part-type="genus">Passiflora</tp:taxon-name-part> <tp:taxon-name-part taxon-name-part-type="species">bigelovii</tp:taxon-name-part></tp:taxon-name><comment> Small, Bull. N. York Bot. Gard. 1: 283. 1899. Type: United States of America. Texas: “Camp Green”, <italic>C. C. Parry [Mexican Boundary Survey] 393c</italic> (lectotype, designated here: NY! [NY00110395]; isolectotype: GH! [00065785])</comment></tp:nomenclature-citation><!--PageBreak--></tp:nomenclature-citation-list></tp:nomenclature><tp:treatment-sec sec-type="Type"><title>Type.</title><p>United States of America. Texas: “Western Texas, On the Liano”, 1869, <italic>F. Lindheimer s.n.</italic> (holotype: MO! [MO-312539]).</p></tp:treatment-sec><tp:treatment-sec sec-type="Description"><title>Description.</title><p>Slender, low-climbing or scrambling, perennial vine 1 m long or more, densely pubescent with unicellular curved trichomes on petiole, and adaxial leaf surface, 0.21–0.38 mm long, 0.02 mm wide, also minutely antrorsely appressed-puberulent throughout with unicellular, curved trichomes, 0.01–0.29 mm long, 0.02–0.07 mm wide. Flowering stems 0.5–1.4 mm in diameter, terete, base somewhat woody and cork-covered. Stipules, 1.9–3.6 mm long, 0.2–0.5 mm wide, narrowly ovate, acute to attenuate, longitudinally striate-nerved; petioles 0.2–1.1 cm long, commonly bearing in the distal half, (0.36-)0.52–0.81 of the distance from the base toward the apex of the petiole, 2, elliptic, opposite, sessile, cup-shaped nectaries with raised rims, 0.8–2.2 mm wide (on the widest axis), 0.2–1.3 mm high. Laminas 0.3–3.7 cm long, 3.0–14.8 cm wide, coriaceous, occasionally variegated as juveniles, 3- to 5-lobed 0.37–0.90 of the distance to the leaf base at the deepest sinus, lateral lobes 0.3–7.0 cm long, 0.1–0.6 cm wide, linear to narrowly ovate, acute to attenuate, often the primary lateral lobes with 1 to 4 smaller lobes, central lobes 0.3–3.7 cm long, 0.1–3.0 cm wide, ovate to oblong, acute to obtuse, often with 2 to 3 smaller lobes toward apex, angle between the lateral lobes 145–343°, ratio of lateral to central lobe lengths 0.58–23.33, margins entire, hyaline, primary veins 3 to 5, diverging and branching at base, laminar nectaries absent or with one submarginal nectary associated with the minor veins of the abaxial surface, 0.6–0.9 mm in diameter, circular to widely elliptic, sessile; tendril 0.1–0.5 mm wide, present at flowering node. Flowers borne in leaf axils. Pedicels 1.3–8.5 mm long, 0.4–0.6 mm wide, paired in the leaf axils; bract(s) absent or rarely with one narrowly ovate, attenuate, bract present on the distal tip of the pedicel, ca. 0.8 mm long, 0.3 mm wide; spur(s) absent. Flowers 12.8–20.6 mm in diameter with stipe 1.1–4.1 mm long, 0.6–0.8 mm wide; hypanthium 4.3–5.9 mm in diameter; sepals 3.9–8.1 mm long, 1.7–4.3 mm wide, ovate-triangular, acute to rounded, abaxially and adaxially greenish yellow; coronal filaments in 2 series, the outer 35–47, 2.7–4.9 mm long, 0.2–0.5 mm wide, linear, tapering to a point or slightly capitellate, reflexed above middle and the tips often slightly incurved, greenish yellow toward the base and yellow toward the tip or reddish purple (5RP 3/4) at the base and yellow toward the tip, ratio of outer coronal row to sepal length 0.44–0.90, the inner 35–50, 1.6–3.1 mm long, 0.1–0.3 mm wide, linear, capitate, greenish yellow with yellow tips or reddish purple with yellow tips, erect, ratio of inner coronal row to outer coronal row length 0.46–0.68; operculum 0.9–1.3 mm long, plicate, greenish yellow with yellow margin or reddish purple with yellow margin, the margin with narrow minutely fimbrillate teeth; nectary 0.1–1.0 mm high, 0.4–0.7 mm wide, slightly sulcate; limen recurved, 0.1–0.7 mm high, 0.2–1.1 mm wide, greenish yellow with a white margin or reddish purple with a white margin, limen floor 1.1–2.9 mm in diameter, greenish yellow or greenish yellow with reddish purple spots and streaks; androgynophore 2.9–4.2 mm long, 0.8–1.2 mm wide, greenish yellow or greenish yellow with reddish purple spots and streaks; free portions of the staminal filaments 1.9–3.6 mm long, 0.3–0.7 mm wide, linear, greenish yellow; anthers 1.7–2.9 mm long, 0.5–1.9 mm wide; styles 2.5–4.0 mm long <!--PageBreak-->including stigmas, 0.2–0.5 mm wide, greenish yellow; stigmas 0.6–1.0 mm in diameter; ovary 1.0–2.6 mm long, 0.9–2.4 mm wide, globose to slightly obovoid, greenish yellow. Berry 7.1–14.6 mm long, 7.3–15.3 mm in diameter, ovoid to obovoid, very dark purple. Seeds 12–25, 4.1–4.8 mm long, 1.9–2.5 mm wide, 1.3–1.5 mm thick, obovate in outline, acute at both ends, reticulate-foveate with each face marked with ca. 17–25 foveae.</p><fig id="F34" position="float" orientation="portrait"><label>Figure 34.</label><caption><p>Flower and leaf of <italic><tp:taxon-name><tp:taxon-name-part taxon-name-part-type="genus">Passiflora</tp:taxon-name-part> <tp:taxon-name-part taxon-name-part-type="species">tenuiloba</tp:taxon-name-part></tp:taxon-name></italic> (<italic>MacDougal 227</italic>) Scale bar = 6.0 mm. Photo by J. M. MacDougal.</p></caption><graphic xmlns:xlink="http://www.w3.org/1999/xlink" xlink:href="phytokeys-043-001-g034.jpg" position="float" orientation="portrait" xlink:type="simple" id="oo_33755.jpg"/></fig><fig id="F35" position="float" orientation="portrait"><label>Figure 35.</label><caption><p>Distribution of <italic><tp:taxon-name><tp:taxon-name-part taxon-name-part-type="genus">Passiflora</tp:taxon-name-part> <tp:taxon-name-part taxon-name-part-type="species">tenuiloba</tp:taxon-name-part></tp:taxon-name></italic>.</p></caption><graphic xmlns:xlink="http://www.w3.org/1999/xlink" xlink:href="phytokeys-043-001-g035.jpg" position="float" orientation="portrait" xlink:type="simple" id="oo_33756.jpg"/></fig></tp:treatment-sec><tp:treatment-sec sec-type="Phenology"><title>Phenology.</title><p>Flowering and fruiting March to December.</p></tp:treatment-sec><tp:treatment-sec sec-type="Distribution"><title>Distribution.</title><p>Northern Mexico and southern Texas in the United States. Arid and semiarid thorn scrub (e.g., Mesquite-Black brush, <italic><tp:taxon-name><tp:taxon-name-part taxon-name-part-type="genus">Opuntia</tp:taxon-name-part></tp:taxon-name></italic>-<italic><tp:taxon-name><tp:taxon-name-part taxon-name-part-type="genus">Prosopis</tp:taxon-name-part></tp:taxon-name></italic> scrub, Tamaulipan thorn scrub) and grasslands; climbing on shrubs or scrambling on limestone outcrops and hills, or in open grassy areas on very limited to moderately developed soils; ca. 150–1500 m.</p></tp:treatment-sec><tp:treatment-sec sec-type="Discussion"><title>Discussion.</title><p><italic><tp:taxon-name><tp:taxon-name-part taxon-name-part-type="genus">Passiflora</tp:taxon-name-part> <tp:taxon-name-part taxon-name-part-type="species">tenuiloba</tp:taxon-name-part></tp:taxon-name></italic> is very distinctive in the form of the leaves. It possesses leaves that are shallowly to deeply 3- to 5- lobed, often with lateral lobes that are up to 8.0 cm long and between 0.2 and 2.1 cm wide. The lateral lobes frequently possess 2–3 lobes at their apices. The central lobe is short (&lt;1.0 cm) or longer (to 3.7 cm), sometimes with three lobes at its apex. The petiolar glands are positioned on the distal half of the petiole, often at the petiole apex or even on the base of the leaf. <italic><tp:taxon-name><tp:taxon-name-part taxon-name-part-type="genus">Passiflora</tp:taxon-name-part> <tp:taxon-name-part taxon-name-part-type="species">tenuiloba</tp:taxon-name-part></tp:taxon-name></italic> also has very distinctive seeds with reticulate centers and grooved edges.</p><!--PageBreak--><p><italic><tp:taxon-name><tp:taxon-name-part taxon-name-part-type="genus">Passiflora</tp:taxon-name-part> <tp:taxon-name-part taxon-name-part-type="species">tenuiloba</tp:taxon-name-part></tp:taxon-name></italic> occurs in southwest Texas and northern Mexico along with <italic><tp:taxon-name><tp:taxon-name-part taxon-name-part-type="genus">Passiflora</tp:taxon-name-part> <tp:taxon-name-part taxon-name-part-type="species">pallida</tp:taxon-name-part></tp:taxon-name></italic>. The small flowers of these two species are somewhat similar, but they can be easily separated by vegetative characters. The most obvious difference is the shape of the lamina, with <italic><tp:taxon-name><tp:taxon-name-part taxon-name-part-type="genus">Passiflora</tp:taxon-name-part> <tp:taxon-name-part taxon-name-part-type="species">tenuiloba</tp:taxon-name-part></tp:taxon-name></italic> possessing leaves that are transversely elliptic and <italic><tp:taxon-name><tp:taxon-name-part taxon-name-part-type="genus">Passiflora</tp:taxon-name-part> <tp:taxon-name-part taxon-name-part-type="species">pallida</tp:taxon-name-part></tp:taxon-name></italic> possessing leaves that are ovate to elliptic in general outline. In addition, the flowers of <italic><tp:taxon-name><tp:taxon-name-part taxon-name-part-type="genus">Passiflora</tp:taxon-name-part> <tp:taxon-name-part taxon-name-part-type="species">tenuiloba</tp:taxon-name-part></tp:taxon-name></italic> have a wider hypanthium than those of <italic><tp:taxon-name><tp:taxon-name-part taxon-name-part-type="genus">Passiflora</tp:taxon-name-part> <tp:taxon-name-part taxon-name-part-type="species">pallida</tp:taxon-name-part></tp:taxon-name></italic> and have more and commonly longer filaments in their coronal rows. The seeds of <italic><tp:taxon-name><tp:taxon-name-part taxon-name-part-type="genus">Passiflora</tp:taxon-name-part> <tp:taxon-name-part taxon-name-part-type="species">tenuiloba</tp:taxon-name-part></tp:taxon-name></italic> are 4.1–5.8 mm long, whereas those of <italic><tp:taxon-name><tp:taxon-name-part taxon-name-part-type="genus">Passiflora</tp:taxon-name-part> <tp:taxon-name-part taxon-name-part-type="species">pallida</tp:taxon-name-part></tp:taxon-name></italic> do not exceed a length of 3.5 mm.</p><p><italic><tp:taxon-name><tp:taxon-name-part taxon-name-part-type="genus">Passiflora</tp:taxon-name-part> <tp:taxon-name-part taxon-name-part-type="species">tenuiloba</tp:taxon-name-part></tp:taxon-name></italic> has been included in three other studies of passionflowers. <xref ref-type="bibr" rid="B6">Benson et al. (1975)</xref> found that <italic><tp:taxon-name><tp:taxon-name-part taxon-name-part-type="genus">Agraulis</tp:taxon-name-part> <tp:taxon-name-part taxon-name-part-type="species">vanillae</tp:taxon-name-part></tp:taxon-name></italic> (Gulf Fritillary) is an herbivore of this species. <xref ref-type="bibr" rid="B72">Klucking (1992)</xref> found that the leaf venation pattern of this species is similar to <italic><tp:taxon-name><tp:taxon-name-part taxon-name-part-type="genus">Passiflora</tp:taxon-name-part> <tp:taxon-name-part taxon-name-part-type="species">sexocellata</tp:taxon-name-part></tp:taxon-name></italic> and <italic><tp:taxon-name><tp:taxon-name-part taxon-name-part-type="genus">Passiflora</tp:taxon-name-part> <tp:taxon-name-part taxon-name-part-type="species">eglandulosa</tp:taxon-name-part></tp:taxon-name></italic> and was classified as actinodromous and pinnate secondary venation with irregular to regular intercostal venation consisting of lineate and transverse veins. According to Klucking, the leaves of <italic><tp:taxon-name><tp:taxon-name-part taxon-name-part-type="genus">Passiflora</tp:taxon-name-part> <tp:taxon-name-part taxon-name-part-type="species">tenuiloba</tp:taxon-name-part></tp:taxon-name></italic> are more like those of <italic><tp:taxon-name><tp:taxon-name-part taxon-name-part-type="genus">Passiflora</tp:taxon-name-part> <tp:taxon-name-part taxon-name-part-type="species">eglandulosa</tp:taxon-name-part></tp:taxon-name></italic>, because they have acute lateral lobes, an angle between the lateral veins that is between 120 and 140°, and leaf bases that are cordate.</p><p>Engelmann, in his description of <italic><tp:taxon-name><tp:taxon-name-part taxon-name-part-type="genus">Passiflora</tp:taxon-name-part> <tp:taxon-name-part taxon-name-part-type="species">tenuiloba</tp:taxon-name-part></tp:taxon-name></italic>, states that the type specimen was collected in October “on the Liano” (likely meaning “on the llano”) by Lindheimer and that only a single specimen was collected (<xref ref-type="bibr" rid="B41">Goldman 2004</xref>). The specimen, which is clearly labeled as being collected “on the Liano” and possesses a Latin description of <italic><tp:taxon-name><tp:taxon-name-part taxon-name-part-type="genus">Passiflora</tp:taxon-name-part> <tp:taxon-name-part taxon-name-part-type="species">tenuiloba</tp:taxon-name-part></tp:taxon-name></italic> from Engelmann, is held at the Missouri Botanical Garden (MO). There is another specimen collected by Lindheimer at MO, but it is not type material. The form described as <italic><tp:taxon-name><tp:taxon-name-part taxon-name-part-type="genus">Passiflora</tp:taxon-name-part> <tp:taxon-name-part taxon-name-part-type="species">bigelovii</tp:taxon-name-part></tp:taxon-name></italic> possesses central leaf lobes that are longer and nearly equal in length to the lateral lobes. <xref ref-type="bibr" rid="B147">Small (1899)</xref> cites three specimens in his description of <italic><tp:taxon-name><tp:taxon-name-part taxon-name-part-type="genus">Passiflora</tp:taxon-name-part> <tp:taxon-name-part taxon-name-part-type="species">bigelovii</tp:taxon-name-part></tp:taxon-name></italic>, but did not designate a holotype. <xref ref-type="bibr" rid="B71">Killip (1938)</xref> listed <italic>Parry 393c</italic> as the type of <italic><tp:taxon-name><tp:taxon-name-part taxon-name-part-type="genus">Passiflora</tp:taxon-name-part> <tp:taxon-name-part taxon-name-part-type="species">bigelovii</tp:taxon-name-part></tp:taxon-name></italic>, but did not officially designate it as a lectotype or discuss the other specimens (syntypes) cited by Small. I have selected <italic>Parry 393c</italic> as the lectotype for <italic><tp:taxon-name><tp:taxon-name-part taxon-name-part-type="genus">Passiflora</tp:taxon-name-part> <tp:taxon-name-part taxon-name-part-type="species">bigelovii</tp:taxon-name-part></tp:taxon-name></italic>, as the specimen is the most complete with leaves, flowers, and fruits.</p></tp:treatment-sec><tp:treatment-sec sec-type="Selected specimens examined"><title>Selected specimens examined.</title><p><bold>UNITED STATES. Texas:</bold> <!--PageBreak--><!--PageBreak--><italic>Bandera Co</italic>.: N side of F.M. 470 ca. 300 ft. W of road-summit in Seco Pass, 9.3 mi. E of F.M. 187, Seco Pass Quadrangle, <italic>Carr 9090</italic> (TEX). <italic>Bexar Co</italic>.: on Austin Chalk plain at mouth of Government Canyon, E side of current main entrance road, W side of abandoned entrance road, 0.6 mi. N of gate at 90° curve on Galm Rd., ca 5.0 mi. (by air) WSW of jct. SR 16 and Loop 1604, <named-content xmlns:xlink="http://www.w3.org/1999/xlink" content-type="dwc:verbatimCoordinates" xlink:type="simple">29°32'35"N, 98°44'54"W</named-content>, 980–990 ft., <italic>Carr 14560b</italic> (TEX). <italic>Blanco Co</italic>.: <italic>Tharp 203</italic> (TEX). <italic>Brewster Co</italic>.: 3 mi. from mouth of Heath Canyon, <italic>Correll 31586</italic> (LL). <italic>Brown Co</italic>.: Dallas, <italic>Reverchon s.n.</italic>, 12 August 1877 (NY). <italic>Burnet Co</italic>.: Marble Falls, <italic>Carsuer &amp; Studhalter 4338</italic> (TEX). <italic>Crockett Co</italic>.: 22 mi. W of Ozona on U.S. 290, <italic>Flyr 5</italic> (TEX). <italic>Dimmit Co</italic>.: Chaparral Wildlife Management Area, <italic>Gilbert s.n.</italic>, 10 May 1979 (TEX). <italic>Duval Co</italic>.: Texas hwy. 359, 6.5 mi. E of Bruni, Texas, <italic>Vergara et al. 8570</italic> (TEX). <italic>Edwards Co</italic>.: along the edge of Rt. 674, 6.9 mi S of the intersection with Rt. 377, and around 10 mi SW of Rocksprings, <named-content xmlns:xlink="http://www.w3.org/1999/xlink" content-type="dwc:verbatimCoordinates" xlink:type="simple">29°56"N, 100°20"W</named-content>, <italic>Goldman 1782</italic> (UT). <italic>El Paso Co</italic>.: W Texas, on the road to El Paso del Norte, <italic>Schott s.n.</italic> (NY). <italic>Hays Co</italic>.: San Marcos and vicinity, <italic>Stanfield s.n.</italic>, June 1897 (NY); NW from Kyle, <italic>Tharp 1538</italic> (TEX, US). <italic>Hidalgo Co</italic>.: E side of Sullivan City, <italic>Correll &amp; Johnston 18048</italic> (TEX). <italic>Jim Hogg Co</italic>.: 17.6 mi. SW of Hebbronville along Farm Rd., 3073 to Miranda City, <italic>Turner &amp; Turner 15119</italic> (TEX). <italic>Jim Wells Co</italic>.: along S.R. 624, ca. 5 mi. N of Orange Grove, <italic>Brown 4884</italic> (NA). <italic>Kerr Co</italic>.: Turtle Creek, <italic>Bray 164</italic> (TEX, US). <italic>Kinney Co</italic>.: 15 mi. E of Brackettville on hwy. #90, <italic>Butterwick et al. 316</italic> (TEX). <italic>La Salle Co</italic>.: near Cotulla, Laredo to San Antonio, <italic>Small &amp; Wherry 11947</italic> (NY). <italic>Live Oak Co</italic>.: 7.2 mi. N of Live Oak-Jum Wells County line, Rt. 281, <italic>Escobar et al. 602</italic> (TEX). <italic>Mason Co</italic>.: Johnson City, Mason, <italic>Whitehouse 203</italic> (TEX). <italic>Maverick Co</italic>.: S side of Eagle Pass, <italic>Correll &amp; Wasshausen 27734</italic> (TEX). <italic>McMullen Co</italic>.: 4.8 mi. S of Loma Alto, <italic>Cory 17227</italic> (GH). <italic>Medina Co</italic>.: Hondo, 750 ft., <italic>Pillsbury s.n.</italic>, 12 April 1903 (PH). <italic>Pecos Co</italic>.: Madera Mts., 28 mi. S of Ft. Stockton on road to Marathon, <italic>Correll &amp; Schweinfurth 25413</italic> (TEX). <italic>San Patricio Co</italic>.: s. side of Park Rd., 0.2mi E. of the entrance to a Boyscout camp, Camp Karankawa, just n. of Lake Corpus Christi State Park, and around 3mi SW of Mathis, <named-content xmlns:xlink="http://www.w3.org/1999/xlink" content-type="dwc:verbatimCoordinates" xlink:type="simple">28°03"N, 97°52"W</named-content>, <italic>Goldman 1770</italic> (BH); s. side of Park Rd., 0.2mi E. of the entrance to a Boyscout camp, Camp Karankawa, just n. of Lake Corpus Christi State Park, and around 3mi SW of Mathis, <named-content xmlns:xlink="http://www.w3.org/1999/xlink" content-type="dwc:verbatimCoordinates" xlink:type="simple">28°03"N, 97°52"W</named-content>, <italic>Goldman 1771</italic> (BH). <italic>Sterling Co</italic>.: Sterling Co. hills, <italic>Tharp 3615</italic> (US). <italic>Sutton Co</italic>.: uncommon along X 290, 14.2 mi. E of Sonora, <italic>Mears &amp; Mears 1492</italic> (TEX). <italic>Terrell Co</italic>.: along Rio Grande between Reagan Canyon &amp; Sanderson Canyon, 2000 ft., <italic>Warnock 15857</italic> (TEX). <italic>Travis Co</italic>.: Austin, above Barton Creek, 1 mi. S of Loop 360, 600 ft., <italic>Larke 1</italic> (TEX, NY). <italic>Uvalde Co</italic>.: Concan, <italic>Palmer 10192</italic> (CAS, US). <italic>Val Verde Co</italic>.: 4 miles west of Langtry, <italic>Johnston 6485</italic> (LL); near entrance to Seminole Canyon State Park, along hwy. 90, <named-content xmlns:xlink="http://www.w3.org/1999/xlink" content-type="dwc:verbatimCoordinates" xlink:type="simple">29°42'N, 101°19'W</named-content>, <italic>Turner &amp; Zhao 16025</italic> (TEX). <italic>Webb Co</italic>.: State Hwy. 359, 7 mi. E of Laredo, <italic>Ramos et al. 200</italic> (DUKE, TEX). <italic>Wilson Co</italic>.: Sutherland Spring, <italic>Palmer s.n.</italic>, August 1879 (GH). <italic>Zapata Co</italic>.: 13.9 mi. N of San Ygnacio along US Hwy. 83, W side of hwy. along either side of the barbed wire fence line, locality best marked as between 2.1 and 2.3 mi. S of county line marker (Webb/Zapata counties), <italic>Turner 80-68M</italic> (TEX).</p><p><bold>MEXICO. Coahuila:</bold> 22 mi. N of Nueva Rosita, near K163, 1500 ft., <italic>Bates et al. 1479</italic> (CAS, TEX, NY); cañon de La Barrica (S-draining), gently SW-sloping upper-bajada-type area in mouth of canyon, <named-content xmlns:xlink="http://www.w3.org/1999/xlink" content-type="dwc:verbatimCoordinates" xlink:type="simple">27°00'02"N, 102°23'50"W</named-content>, 1490 m, <italic>Wendt &amp; Lott 1232</italic> (TEX). <bold>Nuevo León:</bold> Mpio. Higueras; W side of Mex 85, 10 km N of Cienega de Flores, ca. 1.6 km S of El Ranchito, near S end of major curves in hwy., <named-content xmlns:xlink="http://www.w3.org/1999/xlink" content-type="dwc:verbatimCoordinates" xlink:type="simple">26°01'30"N, 100° 07'15"W</named-content>, 480–540 m, <italic>Bridges &amp; Woodruff 13121</italic> (TEX). <bold>Tamaulipas:</bold> 48 mi. from Reynosa on the San Fernando Road, 27 mi. from Matamoros-San Fernando hwy. turnoff, <italic>Graham &amp; Johnston 4376</italic> (GH).</p><p><bold>CULTIVATED MATERIAL. United States:</bold> North Carolina, Durham, Duke University, cultivated from material collected 17 June 1978 at Pedernales State Park, Texas, <italic>MacDougal 227</italic> (FLAS).</p></tp:treatment-sec><tp:treatment-sec><!--Section generated to contain objects referenced in tp:taxon-treatment.--><fig id="F9" position="float" orientation="portrait"><label>Figure 9.</label><caption><p>The first of three most parsimonious trees from the ITS-1 and ITS-2 data set of <tp:taxon-name><tp:taxon-name-part taxon-name-part-type="genus">Passiflora</tp:taxon-name-part> <tp:taxon-name-part taxon-name-part-type="infraspecific-rank">supersection</tp:taxon-name-part> <tp:taxon-name-part taxon-name-part-type="supersection">Cieca</tp:taxon-name-part></tp:taxon-name> and outgroups. Numbers above branches are branch lengths. Bootstrap values are given below corresponding branches. Tree length = 590; CI = 0.636; RI = 0.837; RC = 0.532. Names followed by the letters “a”, “b”, “c”, “d”, and “e” denote clones of the same individual from a particular locality.</p></caption><graphic xmlns:xlink="http://www.w3.org/1999/xlink" xlink:href="phytokeys-043-001-g009.jpg" position="float" orientation="portrait" xlink:type="simple" id="oo_33730.jpg"/></fig></tp:treatment-sec><ref-list><ref id="B6"><mixed-citation xmlns:xlink="http://www.w3.org/1999/xlink" xlink:type="simple"><person-group><name name-style="western"><surname>Benson</surname><given-names>WW</given-names></name><name name-style="western"><surname>Brown</surname><given-names>KS</given-names></name><name name-style="western"><surname>Gilbert</surname><given-names>LE</given-names></name></person-group> (<year>1975</year>) <article-title>Coevolution of plants and herbivores: Passion flower butterflies.</article-title><source>Evolution</source><volume>29</volume>: <fpage>659</fpage>–<lpage>680</lpage>. doi: <ext-link ext-link-type="doi" xlink:href="10.2307/2407076" xlink:type="simple">10.2307/2407076</ext-link></mixed-citation></ref><ref id="B72"><mixed-citation xmlns:xlink="http://www.w3.org/1999/xlink" xlink:type="simple"><person-group><name name-style="western"><surname>Klucking</surname><given-names>EP</given-names></name></person-group> (<year>1992</year>) <source>Leaf venation patterns, vol. 6 (<tp:taxon-name><tp:taxon-name-part taxon-name-part-type="family">Flacourtiaceae</tp:taxon-name-part></tp:taxon-name>)</source>.  <publisher-name>J. Kramer</publisher-name>, <publisher-loc>Berlin</publisher-loc>.</mixed-citation></ref><ref id="B41"><mixed-citation xmlns:xlink="http://www.w3.org/1999/xlink" xlink:type="simple"><person-group><name name-style="western"><surname>Goldman</surname><given-names>DH</given-names></name></person-group> (<year>2004</year>) <article-title>Lectotypification of <italic><tp:taxon-name><tp:taxon-name-part taxon-name-part-type="genus">Passiflora</tp:taxon-name-part> <tp:taxon-name-part taxon-name-part-type="species">affinis</tp:taxon-name-part></tp:taxon-name></italic> (<tp:taxon-name><tp:taxon-name-part taxon-name-part-type="family">Passifloraceae</tp:taxon-name-part></tp:taxon-name>) and discussion of its geographic range within the United States.</article-title><source>Sida</source><volume>21</volume>: <fpage>275</fpage>–<lpage>285</lpage>.</mixed-citation></ref><ref id="B147"><mixed-citation xmlns:xlink="http://www.w3.org/1999/xlink" xlink:type="simple"><person-group><name name-style="western"><surname>Small</surname><given-names>JK</given-names></name></person-group> (<year>1899</year>) <article-title><italic><tp:taxon-name><tp:taxon-name-part taxon-name-part-type="genus">Passiflora</tp:taxon-name-part> <tp:taxon-name-part taxon-name-part-type="species">Bigelovii</tp:taxon-name-part></tp:taxon-name></italic>.</article-title><source>Bulletin of the New York Botanical Garden</source><volume>1</volume>(<issue>4</issue>): <fpage>283</fpage>–<lpage>284</lpage>.</mixed-citation></ref><ref id="B71"><mixed-citation xmlns:xlink="http://www.w3.org/1999/xlink" xlink:type="simple"><person-group><name name-style="western"><surname>Killip</surname><given-names>EP</given-names></name></person-group> (<year>1938</year>) <article-title>The American species of <tp:taxon-name><tp:taxon-name-part taxon-name-part-type="family">Passifloraceae</tp:taxon-name-part></tp:taxon-name>. Publications of the Field Museum of Natural History.</article-title><source>Botanical series</source><volume>19</volume>: <fpage>1</fpage>–<lpage>613</lpage>.</mixed-citation></ref></ref-list></tp:taxon-treatment>
