# Supplementary material for: A revision of Passiflora L. subgenus Decaloba (DC.) Rchb. supersection Cieca (Medik.) J. M. MacDougal & Feuillet (Passifloraceae)
Source: PhytoKeys. 2014 Nov 6;(43):1–224. doi: 10.3897/phytokeys.43.7804 (PMC4233625; doi:10.3897/phytokeys.43.7804)
Supplement: XML Treatment for Passiflora eglandulosa [file phytokeys.43.7804-treatment11.xml]

<!DOCTYPE tp:taxon-treatment
  PUBLIC "-//TaxonX//DTD Taxonomic Treatment Publishing DTD v0 20100105//EN" "tax-treatment-NSO.dtd">
<tp:taxon-treatment xmlns:tp="http://www.plazi.org/taxpub"><tp:treatment-meta><kwd-group><label>Taxon classification</label><kwd><named-content content-type="kingdom">Plantae</named-content></kwd><kwd><named-content content-type="order">Malpighiales</named-content></kwd><kwd><named-content content-type="family">Passifloraceae</named-content></kwd></kwd-group><mixed-citation publication-type="journal"><person-group><name><surname>Porter-Utley</surname><given-names>Kristen</given-names></name></person-group><article-title>A revision of <tp:taxon-name><tp:taxon-name-part taxon-name-part-type="genus">Passiflora</tp:taxon-name-part> <tp:taxon-name-part taxon-name-part-type="authority">L.</tp:taxon-name-part> <tp:taxon-name-part taxon-name-part-type="infraspecific-rank">subgenus</tp:taxon-name-part> <tp:taxon-name-part taxon-name-part-type="subgenus">Decaloba</tp:taxon-name-part> <tp:taxon-name-part taxon-name-part-type="authority">(DC.) Rchb.</tp:taxon-name-part> <tp:taxon-name-part taxon-name-part-type="infraspecific-rank">supersection</tp:taxon-name-part> <tp:taxon-name-part taxon-name-part-type="supersection">Cieca</tp:taxon-name-part></tp:taxon-name> (Medik.) J. M. MacDougal &amp; Feuillet (<tp:taxon-name><tp:taxon-name-part taxon-name-part-type="family">Passifloraceae</tp:taxon-name-part></tp:taxon-name>)</article-title><source>PhytoKeys</source><day>6</day><month>11</month><year>2014</year><volume>2014</volume><issue>43</issue><fpage>1</fpage><lpage>224</lpage><pub-id pub-id-type="doi">10.3897/phytokeys.43.7804</pub-id></mixed-citation></tp:treatment-meta><tp:nomenclature><label>7.</label><tp:taxon-name>
                            <tp:taxon-name-part taxon-name-part-type="genus">Passiflora</tp:taxon-name-part>
                            <tp:taxon-name-part taxon-name-part-type="species">eglandulosa</tp:taxon-name-part>
                        </tp:taxon-name><tp:taxon-authority>J.M. MacDougal. Annals of the Missouri Botanical Garden 75: 1658–1662. figs 1, 2B, and 3. 1988.</tp:taxon-authority><xref ref-type="fig" rid="F36">Figs 36</xref><xref ref-type="fig" rid="F37">–37</xref></tp:nomenclature><tp:treatment-sec sec-type="Type"><title>Type.</title><p>Guatemala. San Marcos: wet mountain forest at Aldea Fraternidad, W-facing slope of Sierra Madre between San Rafael Pie de La Cuesta and Palo Gordo (ca. <named-content xmlns:xlink="http://www.w3.org/1999/xlink" content-type="dwc:verbatimCoordinates" xlink:type="simple">14°56'N, 91°52'W</named-content>), 1800–2400 m, 10–18 Dec.1963, <italic>L. O. Williams</italic>, <italic>A. Molina &amp; T. P. Williams 25997</italic> (holotype: F [F0066764F, photograph seen]; isotypes: EAP [EAP110288. photograph seen], ENCB, C, G! [G00440998], NY! [NY00110403], S! [S04-205], US! [US00588642], W).</p></tp:treatment-sec><tp:treatment-sec sec-type="Description"><title>Description.</title><p>Slender, climbing, perennial vine 2–8 m long, sparsely to lightly pubescent with unicellular curved trichomes on petiole, stem, and stipule, (0.1)0.4–0.6(-0.8) mm long, 0.02 mm wide, also minutely antrorsely appressed-puberulent throughout (except ovary) with unicellular, curved trichomes, 0.05–0.10 mm long, 0.02–0.03 mm wide. Flowering stems 0.6–2.1 mm in diameter, terete or subterete, with little secondary growth (to 6 mm near base with corky, secondary growth). Stipules (3.5-)5.3–12.6(-20.0) mm long, 2.50–6.4(-9.0) mm wide, ovate, slightly oblique, acute to slightly attenuate, 5–9 veins departing from the base; petioles 0.7–4.6 cm long, eglandular. Laminas 2.5–12.0 cm long, 2.2–14.5(-17.0) cm wide, chartaceous, not variegated, ratio of leaf width to central vein length 0.28–1.88, 3-lobed 0.26–0.45 of the distance to the cordate leaf base, lateral lobes 1.6–8.7 cm long, 0.8–4.4 cm wide, ovate-triangular, acute to slightly attenuate, central lobes 2.5–11.1 cm long, 1.0–5.7 cm wide, ovate-triangular, acute to slightly attenuate, angle between the lateral lobes 127–170°, ratio of lateral to central lobe length 0.64–0.97, margins entire, primary veins 3, diverging and branching at base, laminar nectaries absent; tendril 0.3–1.1 mm wide, present at flowering node, absent in inflorescence. Flowers borne in leaf axils. Pedicels 5.6–20.0 mm long, 0.5–0.9 mm wide, (1-)2 per node; bract(s) absent; spur(s) absent (occasionally) or 5 retrorse spurs present between the bases of the sepals, 0.7–1.1 mm long. Flowers 16.9–21.5 mm in diameter with stipe 2.1–7.9 mm long, 0.5–0.9 mm wide; hypanthium 4.0–5.9 mm in diameter; sepals 5.5–8.5 mm long, 2.3–3.9 mm wide, ovate-triangular, acute to rounded, the 2–3 outermost with a (0.5-)0.8–1.2 mm blunt subapical horn, abaxially and adaxially greenish yellow, often with a flush of reddish purple (5PR 3/4–4/6) abaxially (rarely to fully dark reddish purple); coronal filaments in 2 series, the outer 24–31, 2.0–4.1 mm long, 0.1–0.3 mm wide, linear, reflexed above middle and the tips often slightly incurved, greenish yellow at base, yellow distally, ratio of outer coronal row to sepal length 0.30–0.70, the inner 18–34, 0.7–1.5 mm long, 0.1–0.2 mm wide, linear, often capitate, erect, greenish yellow, ratio of inner coronal row to outer coronal row length 0.28–0.66; operculum 1.4–2.9 mm long, plicate, greenish yellow, sometimes with a flush of reddish purple at center, whitish distally, the margin with narrow minutely fimbrillate teeth; nectary 0.06–0.88 mm high, 0.6–1.5 mm wide; limen recurved, 0.2–0.5 mm high, 0.2–0.3 mm wide, whitish, limen floor 1.6–2.1 mm in diameter, whitish; androgynophore 1.3–3.5 mm long, 0.8–1.3 mm wide; free portions of the staminal filaments 2.1–3.8 mm long, 0.3–0.5 mm wide, linear, greenish yellow; anthers 2.3–3.8 mm long, 0.5–1.7 mm wide, greenish yellow, long axis oriented perpendicular (or nearly so) to long axis of filaments at anthesis; styles 3.5–6.7 mm long including stigmas, 0.2–0.4 mm wide, greenish yellow; stigmas 0.5–0.9 mm in diameter; ovary 1.2–2.8 mm long, 0.8–2.2 mm wide, widely ellipsoid to globose, greenish yellow. Berry 8.0–14.4 mm long, (7-)9.0–15.3 mm in diameter, widely ellipsoid to globose, very dark purple with glaucous bloom. Seeds 4–10, 4.5–5.7 mm long, 3.1–3.5 mm wide, 2.0–2.7 mm thick, obovate in outline, acute at both ends, reticulate-foveate with each face marked with with ca. 15–19 foveae.</p><fig id="F36" position="float" orientation="portrait"><label>Figure 36.</label><caption><p>Flower and leaves of <italic><tp:taxon-name><tp:taxon-name-part taxon-name-part-type="genus">Passiflora</tp:taxon-name-part> <tp:taxon-name-part taxon-name-part-type="species">eglandulosa</tp:taxon-name-part></tp:taxon-name></italic> (<italic>MacDougal 6237</italic>). <bold>a</bold> Flower and flower buds. Scale bar = 3 mm <bold>b</bold> Leaves, stem and flower buds. Scale bar = 3 mm. Photos by J. M. MacDougal.</p></caption><graphic xmlns:xlink="http://www.w3.org/1999/xlink" xlink:href="phytokeys-043-001-g036.jpg" position="float" orientation="portrait" xlink:type="simple" id="oo_33757.jpg"/></fig><fig id="F37" position="float" orientation="portrait"><label>Figure 37.</label><caption><p>Distribution of <italic><tp:taxon-name><tp:taxon-name-part taxon-name-part-type="genus">Passiflora</tp:taxon-name-part> <tp:taxon-name-part taxon-name-part-type="species">eglandulosa</tp:taxon-name-part></tp:taxon-name></italic>.</p></caption><graphic xmlns:xlink="http://www.w3.org/1999/xlink" xlink:href="phytokeys-043-001-g037.jpg" position="float" orientation="portrait" xlink:type="simple" id="oo_33758.jpg"/></fig></tp:treatment-sec><tp:treatment-sec sec-type="Phenology"><title>Phenology.</title><p>Flowering and fruiting January-May, July-September and December.</p></tp:treatment-sec><tp:treatment-sec sec-type="Distribution"><title>Distribution.</title><p>El Salvador, Guatemala, and Honduras. Growing in shrubs and small trees in shady ravines and at the edges of premontane to montane broad-leaved forests on volcanic cones; 1500–2650 m.</p></tp:treatment-sec><tp:treatment-sec sec-type="Discussion"><title>Discussion.</title><p>For many years after the publication of <xref ref-type="bibr" rid="B71">Killip’s 1938</xref> monograph, the name <italic><tp:taxon-name><tp:taxon-name-part taxon-name-part-type="genus">Passiflora</tp:taxon-name-part> <tp:taxon-name-part taxon-name-part-type="species">trinifolia</tp:taxon-name-part></tp:taxon-name></italic> Mast. was applied to two distinct taxa: <italic><tp:taxon-name><tp:taxon-name-part taxon-name-part-type="genus">Passiflora</tp:taxon-name-part> <tp:taxon-name-part taxon-name-part-type="species">eglandulosa</tp:taxon-name-part></tp:taxon-name></italic> and <italic><tp:taxon-name><tp:taxon-name-part taxon-name-part-type="genus">Passiflora</tp:taxon-name-part> <tp:taxon-name-part taxon-name-part-type="species">trinifolia</tp:taxon-name-part></tp:taxon-name></italic>. In fact, <xref ref-type="bibr" rid="B156">Standley and Williams (1961)</xref>, in their description of <italic><tp:taxon-name><tp:taxon-name-part taxon-name-part-type="genus">Passiflora</tp:taxon-name-part> <tp:taxon-name-part taxon-name-part-type="species">trinifolia</tp:taxon-name-part></tp:taxon-name></italic>, combined information from Killip’s description of <italic><tp:taxon-name><tp:taxon-name-part taxon-name-part-type="genus">Passiflora</tp:taxon-name-part> <tp:taxon-name-part taxon-name-part-type="species">trinifolia</tp:taxon-name-part></tp:taxon-name></italic>, which strictly applied to <italic><tp:taxon-name><tp:taxon-name-part taxon-name-part-type="genus">Passiflora</tp:taxon-name-part> <tp:taxon-name-part taxon-name-part-type="species">trinifolia</tp:taxon-name-part></tp:taxon-name></italic> in the sense of Masters, and their own personal observations of <italic><tp:taxon-name><tp:taxon-name-part taxon-name-part-type="genus">Passiflora</tp:taxon-name-part> <tp:taxon-name-part taxon-name-part-type="species">eglandulosa</tp:taxon-name-part></tp:taxon-name></italic> (<xref ref-type="bibr" rid="B89">MacDougal 1988</xref>). It is true that the two species both possess wide foliose stipules, similarly trilobed leaves at fertile nodes and seeds with the micropylar end and chalazal beak erect and not inclined toward the raphe. However, <italic><tp:taxon-name><tp:taxon-name-part taxon-name-part-type="genus">Passiflora</tp:taxon-name-part> <tp:taxon-name-part taxon-name-part-type="species">eglandulosa</tp:taxon-name-part></tp:taxon-name></italic> is distinguished by flowers with longer flower pedicels, spurs that occur between each of the sepals, narrower sepals, narrower outer coronal filaments, shorter inner coronal filaments that are not broadly capitate, narrow limen floors, short staminal filaments, and anthers that present pollen laterally as opposed to subproximally. The seeds are longer and wider than those of <italic><tp:taxon-name><tp:taxon-name-part taxon-name-part-type="genus">Passiflora</tp:taxon-name-part> <tp:taxon-name-part taxon-name-part-type="species">trinifolia</tp:taxon-name-part></tp:taxon-name></italic>, and as its name implies, <italic><tp:taxon-name><tp:taxon-name-part taxon-name-part-type="genus">Passiflora</tp:taxon-name-part> <tp:taxon-name-part taxon-name-part-type="species">eglandulosa</tp:taxon-name-part></tp:taxon-name></italic> lacks both laminar and petiolar nectaries; petiolar nectaries have been seen on only one specimen, <italic>M. Veliz 16059</italic>. <italic><tp:taxon-name><tp:taxon-name-part taxon-name-part-type="genus">Passiflora</tp:taxon-name-part> <tp:taxon-name-part taxon-name-part-type="species">eglandulosa</tp:taxon-name-part></tp:taxon-name></italic> possesses flower buds that are slightly horned at the apex and flowers that are oriented above rather than near or below the horizontal plane. In comparing the habitats of the two species, MacDougal found that <italic><tp:taxon-name><tp:taxon-name-part taxon-name-part-type="genus">Passiflora</tp:taxon-name-part> <tp:taxon-name-part taxon-name-part-type="species">eglandulosa</tp:taxon-name-part></tp:taxon-name></italic> is found in shady ravines and at the edges of wet premontane to montane broad-leaved forests on volcanic cones, whereas <italic><tp:taxon-name><tp:taxon-name-part taxon-name-part-type="genus">Passiflora</tp:taxon-name-part> <tp:taxon-name-part taxon-name-part-type="species">trinifolia</tp:taxon-name-part></tp:taxon-name></italic> is found in open, seasonally dry pine/oak forests on rock outcrops. In addition, <italic><tp:taxon-name><tp:taxon-name-part taxon-name-part-type="genus">Passiflora</tp:taxon-name-part> <tp:taxon-name-part taxon-name-part-type="species">eglandulosa</tp:taxon-name-part></tp:taxon-name></italic> is a larger plant that may climb to 4 m or more, but <italic><tp:taxon-name><tp:taxon-name-part taxon-name-part-type="genus">Passiflora</tp:taxon-name-part> <tp:taxon-name-part taxon-name-part-type="species">trinifolia</tp:taxon-name-part></tp:taxon-name></italic> rarely exceeds a height of 1 m. The chartaceous leaves of <italic><tp:taxon-name><tp:taxon-name-part taxon-name-part-type="genus">Passiflora</tp:taxon-name-part> <tp:taxon-name-part taxon-name-part-type="species">eglandulosa</tp:taxon-name-part></tp:taxon-name></italic> are bright green adaxially and possess drip tips, but the leaves of <italic><tp:taxon-name><tp:taxon-name-part taxon-name-part-type="genus">Passiflora</tp:taxon-name-part> <tp:taxon-name-part taxon-name-part-type="species">trinifolia</tp:taxon-name-part></tp:taxon-name></italic> are dark green, lack long drip tips and are very stiff and rigid (<xref ref-type="bibr" rid="B89">MacDougal 1988</xref>).</p><p><italic><tp:taxon-name><tp:taxon-name-part taxon-name-part-type="genus">Passiflora</tp:taxon-name-part> <tp:taxon-name-part taxon-name-part-type="species">eglandulosa</tp:taxon-name-part></tp:taxon-name></italic> is also similar vegetatively to <italic><tp:taxon-name><tp:taxon-name-part taxon-name-part-type="genus">Passiflora</tp:taxon-name-part> <tp:taxon-name-part taxon-name-part-type="species">tacanensis</tp:taxon-name-part></tp:taxon-name></italic>, a species found in montane forests on Volcán Tacaná of Chiapas, Mexico. Both species possess wide, foliose stipules. However, the two species are easily separated because <italic><tp:taxon-name><tp:taxon-name-part taxon-name-part-type="genus">Passiflora</tp:taxon-name-part> <tp:taxon-name-part taxon-name-part-type="species">tacanensis</tp:taxon-name-part></tp:taxon-name></italic> possesses petiolar nectaries. The fruits of <italic><tp:taxon-name><tp:taxon-name-part taxon-name-part-type="genus">Passiflora</tp:taxon-name-part> <tp:taxon-name-part taxon-name-part-type="species">eglandulosa</tp:taxon-name-part></tp:taxon-name></italic> also possess fewer than 10 seeds, whereas <italic><tp:taxon-name><tp:taxon-name-part taxon-name-part-type="genus">Passiflora</tp:taxon-name-part> <tp:taxon-name-part taxon-name-part-type="species">tacanensis</tp:taxon-name-part></tp:taxon-name></italic> possesses ca. 20 seeds per fruit.</p><!--PageBreak--><p>The development and physiology of the floral nectary of <italic><tp:taxon-name><tp:taxon-name-part taxon-name-part-type="genus">Passiflora</tp:taxon-name-part> <tp:taxon-name-part taxon-name-part-type="species">eglandulosa</tp:taxon-name-part></tp:taxon-name></italic>, misidentified as <italic><tp:taxon-name><tp:taxon-name-part taxon-name-part-type="genus">Passiflora</tp:taxon-name-part> <tp:taxon-name-part taxon-name-part-type="species">trinifolia</tp:taxon-name-part></tp:taxon-name></italic>, was examined by Durkee et al. (<xref ref-type="bibr" rid="B28">Durkee et al. 1981</xref>). She found that the floral nectary development and nectar secretion in this species is similar to that in the two other species of <italic><tp:taxon-name><tp:taxon-name-part taxon-name-part-type="genus">Passiflora</tp:taxon-name-part></tp:taxon-name></italic> that she studied. She concluded that the activity of an intercalary meristem increased starch deposition in the amyloplasts of the secretory cells parallels the maturation of the nectary phloem, and granulocrine secretion in the “starchy” nectaries does not occur. She also observed large membrane-bound protein bodies in the phloem parenchyma cells (<xref ref-type="bibr" rid="B28">Durkee et al. 1981</xref>).</p><p><xref ref-type="bibr" rid="B6">Benson et al. (1975)</xref>, in a study of the coevolution of plants and herbivores, reported that <italic><tp:taxon-name><tp:taxon-name-part taxon-name-part-type="genus">Heliconius</tp:taxon-name-part> <tp:taxon-name-part taxon-name-part-type="species">hortense</tp:taxon-name-part></tp:taxon-name></italic> is an herbivore of <italic><tp:taxon-name><tp:taxon-name-part taxon-name-part-type="genus">Passiflora</tp:taxon-name-part> <tp:taxon-name-part taxon-name-part-type="species">eglandulosa</tp:taxon-name-part></tp:taxon-name></italic> (misidentified as <italic><tp:taxon-name><tp:taxon-name-part taxon-name-part-type="genus">Passiflora</tp:taxon-name-part> <tp:taxon-name-part taxon-name-part-type="species">trinifolia</tp:taxon-name-part></tp:taxon-name></italic>). This report was confirmed by MacDougal (<xref ref-type="bibr" rid="B89">MacDougal 1988</xref>).</p></tp:treatment-sec><tp:treatment-sec sec-type="Specimens examined"><title>Specimens examined.</title><p><bold>EL SALVADOR. Ahuachapán:</bold> Cerro Grande de Apaneca, 1700 m, <italic>Weberling 2610</italic> (M). <bold>Santa Ana:</bold> Mountain Cerro Verde, 1800 m, <italic>Molina &amp; Montalvo 21514</italic> (F, NY). <bold>Sonsonate:</bold> near top of Cerro Verde, 1860 m, <italic>Croat 42222</italic> (MO); Laguna de las Niñas, 1829 m, <named-content xmlns:xlink="http://www.w3.org/1999/xlink" content-type="dwc:verbatimCoordinates" xlink:type="simple">13°53'N, 89°47'W</named-content>, <italic>Villacorta 750</italic> (MO); Laguna Verde, 1650 m, <named-content xmlns:xlink="http://www.w3.org/1999/xlink" content-type="dwc:verbatimCoordinates" xlink:type="simple">13°54'N, 89°48'W</named-content>, <italic>Villacorta &amp; Gonzalez 683</italic> (MO).</p><p><bold>GUATEMALA. El Progreso:</bold> Montaña Canahui, between Finca San Miguel and summit of mountain, near upper limits of Finca Caieta, 1600–2300 m, <!--PageBreak--><italic>Steyermark 43787</italic> (F). <bold>Guatemala:</bold> Choacorral, km 20 aprox. llendo a San Juan Sacatepéquez, 2000 m, <italic>Castillo et al. 82347</italic> (F); Santa Catarín Pinula, cerca la Cuidad Guatemala, barranca de Paraje Solar, Km 15.8 carr. de Cd. al Salvador, 1860 m, <named-content xmlns:xlink="http://www.w3.org/1999/xlink" content-type="dwc:verbatimCoordinates" xlink:type="simple">14°32 N, 90°27 W</named-content>, <italic>MacDougal &amp; MacVean 6210</italic> (MO); vicinity of San Andrecillo, 1700 m, <italic>Molina &amp; Molina 27543</italic> (F, U, US); near Canales, 1900 m, <italic>Williams &amp; Molina 11822</italic> (F). <bold>Huehuetenango:</bold> Mpio. Jacaltenango, Montaña Aqo’ma, 2278 m, <named-content xmlns:xlink="http://www.w3.org/1999/xlink" content-type="dwc:verbatimCoordinates" xlink:type="simple">15°40'N, 91°39'W</named-content>, <italic>Véliz et al. 16059</italic> (BIGU). <bold>Jalapa:</bold> Volcán Jumay, N of Jalapa, 1300–2200 m, <italic>Steyermark 32352</italic> (F). <bold>Quetzaltenango:</bold> 2.5 mi. below tunnel at Santa María de Jesus between km post 202–203 on Hwy. 97, <named-content xmlns:xlink="http://www.w3.org/1999/xlink" content-type="dwc:verbatimCoordinates" xlink:type="simple">14°42'N, 91°32'W</named-content>, <italic>MacDougal 316</italic> (FLAS, MO); slopes of Volcán de Zunil, at and above Aguas Amargas, 2430–2850 m, <italic>Standley 65404</italic> (F, US); along road above Santa María de Jesús, 1680 m, <italic>Standley 84846</italic> (F, US); El Pocito, S of San Martín Chile Verde, on road to Colomba, 2200 m, <italic>Standley 84997</italic> (F, G); slopes and ridges between Quebrada Chicharro and Montaña Chicharro, on SE-facing slopes of Volcán Santa María, 1300–1400 m, <italic>Steyermark 34360</italic> (F, US). <bold>San Marcos:</bold> road between San Rafael Pie de La Cuesta and Palo Gordo, 3 km from Aldea Fraternidad toward San Marcos, parcelamiento “La Lucha,” between Km posts 264265, 2150 m, <named-content xmlns:xlink="http://www.w3.org/1999/xlink" content-type="dwc:verbatimCoordinates" xlink:type="simple">14°56 N, 091°51 W</named-content>, <italic>MacDougal et al. 6234</italic> (MO); road between San Rafael Pie de La Cuesta and Palo Gordo, 1 km above Aldea Fraternidad, between Km posts 266267, 1900 m, <named-content xmlns:xlink="http://www.w3.org/1999/xlink" content-type="dwc:verbatimCoordinates" xlink:type="simple">14°56 N, 091°52 W</named-content>, <italic>MacDougal et al. 6237</italic> (MO); road between San Rafael Pie de La Cuesta and Palo Gordo, 3 km from Aldea Fraternidad toward San Marcos, parcelamiento “La Lucha,” between Km posts 264265, 2150 m, <named-content xmlns:xlink="http://www.w3.org/1999/xlink" content-type="dwc:verbatimCoordinates" xlink:type="simple">14°56 N, 091°51 W</named-content>, <italic>MacDougal et al. 6249</italic> (MO); Barranco Eminencia, road between San Marcos and San Rafael Pie de la Cuesta, in upper part of the barranco between Finca La Lucha and Buena Vista, 2500–2700 m, <italic>Standley 86379</italic> (F); Barrancos 6 mi. S and W of Tajumulco, NW slopes of Volcán Tajumulco, below cliffs along Río Malacate, 2300–2800 m, <italic>Steyermark 36663</italic> (F, US); on outer slopes of Tajumulco Volcano, Sierra Madre mountains about 8–10 km W of San Marcos, 2300 m, <italic>Williams et al. 26864</italic> (F, GH, NY, US). <bold>Suchitepéquez:</bold> Volcán Santa Clara, between Finca El Naranjo and upper slopes, 1250–2650 m, <italic>Steyermark 46628</italic> (F, US). <bold>Zacapa:</bold> Ravine bordering Quebrada Alejandria, summit of Sierra de las Minas, vincinity of Finca Alejandria, 2500 m, <italic>Steyermark 9859</italic> (F).</p><p><bold>HONDURAS. Santa Bárbara:</bold> Cuestas de piedra caliza, Dep. de Santa Bárbara, 10 km W de Lago Yojoa, 1500–2000 m, <named-content xmlns:xlink="http://www.w3.org/1999/xlink" content-type="dwc:verbatimCoordinates" xlink:type="simple">14°55'N, 88°5'W</named-content>, <italic>Clewell &amp; Hazlett 3858</italic> (MO, TEFH).</p></tp:treatment-sec><ref-list><ref id="B71"><mixed-citation xmlns:xlink="http://www.w3.org/1999/xlink" xlink:type="simple"><person-group><name name-style="western"><surname>Killip</surname><given-names>EP</given-names></name></person-group> (<year>1938</year>) <article-title>The American species of <tp:taxon-name><tp:taxon-name-part taxon-name-part-type="family">Passifloraceae</tp:taxon-name-part></tp:taxon-name>. Publications of the Field Museum of Natural History.</article-title><source>Botanical series</source><volume>19</volume>: <fpage>1</fpage>–<lpage>613</lpage>.</mixed-citation></ref><ref id="B156"><mixed-citation xmlns:xlink="http://www.w3.org/1999/xlink" xlink:type="simple"><person-group><name name-style="western"><surname>Standley</surname><given-names>PC</given-names></name><name name-style="western"><surname>Williams</surname><given-names>LO</given-names></name></person-group> (<year>1961</year>) <article-title>Flora of Guatemala. <tp:taxon-name><tp:taxon-name-part taxon-name-part-type="family">Passifloraceae</tp:taxon-name-part></tp:taxon-name>.</article-title><source>Fieldiana, Botany</source><volume>24</volume>(<issue>7</issue>): <fpage>115</fpage>–<lpage>146</lpage>.</mixed-citation></ref><ref id="B89"><mixed-citation xmlns:xlink="http://www.w3.org/1999/xlink" xlink:type="simple"><person-group><name name-style="western"><surname>MacDougal</surname><given-names>JM</given-names></name></person-group> (<year>1988</year>) <article-title><italic><tp:taxon-name><tp:taxon-name-part taxon-name-part-type="genus">Passiflora</tp:taxon-name-part> <tp:taxon-name-part taxon-name-part-type="species">eglandulosa</tp:taxon-name-part></tp:taxon-name></italic>, a new species in section <italic><tp:taxon-name><tp:taxon-name-part taxon-name-part-type="section">Cieca</tp:taxon-name-part></tp:taxon-name></italic> (Medikus) DC., formally included with <italic><tp:taxon-name><tp:taxon-name-part taxon-name-part-type="genus">P.</tp:taxon-name-part> <tp:taxon-name-part taxon-name-part-type="species">trinifolia</tp:taxon-name-part></tp:taxon-name></italic> Masters.</article-title><source>Annals of the Missouri Botanical Garden</source><volume>75</volume>: <fpage>1658</fpage>–<lpage>1662</lpage>. doi: <ext-link ext-link-type="doi" xlink:href="10.2307/2399306" xlink:type="simple">10.2307/2399306</ext-link></mixed-citation></ref><ref id="B28"><mixed-citation xmlns:xlink="http://www.w3.org/1999/xlink" xlink:type="simple"><person-group><name name-style="western"><surname>Durkee</surname><given-names>LT</given-names></name><name name-style="western"><surname>Gaal</surname><given-names>DJ</given-names></name><name name-style="western"><surname>Reisner</surname><given-names>WH</given-names></name></person-group> (<year>1981</year>) <article-title>The floral and extra-floral nectaries of <italic><tp:taxon-name><tp:taxon-name-part taxon-name-part-type="genus">Passiflora</tp:taxon-name-part></tp:taxon-name></italic> L. I. The floral nectary.</article-title><source>American Journal of Botany</source><volume>68</volume>(<issue>4</issue>): <fpage>453</fpage>–<lpage>462</lpage>. doi: <ext-link ext-link-type="doi" xlink:href="10.2307/2443021" xlink:type="simple">10.2307/2443021</ext-link></mixed-citation></ref><ref id="B6"><mixed-citation xmlns:xlink="http://www.w3.org/1999/xlink" xlink:type="simple"><person-group><name name-style="western"><surname>Benson</surname><given-names>WW</given-names></name><name name-style="western"><surname>Brown</surname><given-names>KS</given-names></name><name name-style="western"><surname>Gilbert</surname><given-names>LE</given-names></name></person-group> (<year>1975</year>) <article-title>Coevolution of plants and herbivores: Passion flower butterflies.</article-title><source>Evolution</source><volume>29</volume>: <fpage>659</fpage>–<lpage>680</lpage>. doi: <ext-link ext-link-type="doi" xlink:href="10.2307/2407076" xlink:type="simple">10.2307/2407076</ext-link></mixed-citation></ref></ref-list></tp:taxon-treatment>
