# Supplementary material for: A revision of Passiflora L. subgenus Decaloba (DC.) Rchb. supersection Cieca (Medik.) J. M. MacDougal & Feuillet (Passifloraceae)
Source: PhytoKeys. 2014 Nov 6;(43):1–224. doi: 10.3897/phytokeys.43.7804 (PMC4233625; doi:10.3897/phytokeys.43.7804)
Supplement: XML Treatment for Passiflora clypeophylla [file phytokeys.43.7804-treatment13.xml]

<!DOCTYPE tp:taxon-treatment
  PUBLIC "-//TaxonX//DTD Taxonomic Treatment Publishing DTD v0 20100105//EN" "tax-treatment-NSO.dtd">
<tp:taxon-treatment xmlns:tp="http://www.plazi.org/taxpub"><tp:treatment-meta><kwd-group><label>Taxon classification</label><kwd><named-content content-type="kingdom">Plantae</named-content></kwd><kwd><named-content content-type="order">Malpighiales</named-content></kwd><kwd><named-content content-type="family">Passifloraceae</named-content></kwd></kwd-group><mixed-citation publication-type="journal"><person-group><name><surname>Porter-Utley</surname><given-names>Kristen</given-names></name></person-group><article-title>A revision of <tp:taxon-name><tp:taxon-name-part taxon-name-part-type="genus">Passiflora</tp:taxon-name-part> <tp:taxon-name-part taxon-name-part-type="authority">L.</tp:taxon-name-part> <tp:taxon-name-part taxon-name-part-type="infraspecific-rank">subgenus</tp:taxon-name-part> <tp:taxon-name-part taxon-name-part-type="subgenus">Decaloba</tp:taxon-name-part> <tp:taxon-name-part taxon-name-part-type="authority">(DC.) Rchb.</tp:taxon-name-part> <tp:taxon-name-part taxon-name-part-type="infraspecific-rank">supersection</tp:taxon-name-part> <tp:taxon-name-part taxon-name-part-type="supersection">Cieca</tp:taxon-name-part></tp:taxon-name> (Medik.) J. M. MacDougal &amp; Feuillet (<tp:taxon-name><tp:taxon-name-part taxon-name-part-type="family">Passifloraceae</tp:taxon-name-part></tp:taxon-name>)</article-title><source>PhytoKeys</source><day>6</day><month>11</month><year>2014</year><volume>2014</volume><issue>43</issue><fpage>1</fpage><lpage>224</lpage><pub-id pub-id-type="doi">10.3897/phytokeys.43.7804</pub-id></mixed-citation></tp:treatment-meta><tp:nomenclature><label>9.</label><tp:taxon-name>
                            <tp:taxon-name-part taxon-name-part-type="genus">Passiflora</tp:taxon-name-part>
                            <tp:taxon-name-part taxon-name-part-type="species">clypeophylla</tp:taxon-name-part>
                        </tp:taxon-name><tp:taxon-authority>Mast., Bot. Gaz. 16: 6–7. 1891.</tp:taxon-authority><xref ref-type="fig" rid="F39">Figs 39</xref><xref ref-type="fig" rid="F40">, 40</xref></tp:nomenclature><tp:treatment-sec sec-type="Type"><title>Type.</title><p>Guatemala. Alta Verapaz: Barranca del Rubelcruz, 2500 pp., [estimated coordinates <named-content xmlns:xlink="http://www.w3.org/1999/xlink" content-type="dwc:verbatimCoordinates" xlink:type="simple">15°29'N, 90°08'W</named-content>], Apr 1889, <italic>J. Donnell Smith 1625</italic> (lectotype, designated here: K! [K000323141]; isolectotype: US! [US00036858]).</p></tp:treatment-sec><tp:treatment-sec sec-type="Description"><title>Description.</title><p>Climbing vine, minutely antrorsely appressed-puberulent throughout with unicellular, curved trichomes, 0.03–0.10 mm long, 0.03 mm wide. Flowering stems 2.1–3.4 mm in diameter, subterete. Stipules (3.3-)5.9–6.4 mm long, 0.8–1.3 mm wide, narrowly ovate-triangular, acute; petioles 3.3–3.8 cm long, with 2, opposite to subopposite, sessile, discoid nectaries with flat rims, 1.3–1.7 mm wide (on the widest axis), 0.5–0.6 mm high, borne on the proximal half of the petiole (0.37–0.47 of the distance from the base toward the apex of the petiole). Laminas 6.0–8.7 cm long, 6.7–10.8 cm wide, somewhat coriaceous, distinctly peltate (the distance from leaf base to point of petiole insertion 10.4–14.4 mm), subrotund, obscurely 3-lobed 0.02–0.07 the distance from the leaf outline to the leaf base, lateral lobes 4.0–6.2 cm long, ca. 3.0–5.6 cm wide, somewhat elliptic, obtuse to emarginate, central lobe somewhat elliptic, obtuse to emarginate, central vein 4.6–7.3 cm long (measured from point of petiole insertion to the leaf apex), angle between the lateral lobes 110–125°, ratio of lateral lobe to central vein length 0.76–0.87, margins entire, hyaline, primary veins 3, diverging and branching above base, laminar nectaries present, 2, submarginal, associated with the minor veins of the abaxial surface, 0.8–0.9 mm in diameter, circular to widely elliptic, sessile; tendril 0.5–0.9 mm wide, present at flowering node. Flowers borne in leaf axils. Pedicels 16.9–17.3 mm long, 0.6 mm wide, 2 per node; bract(s) absent; spur(s) absent. Flowers 25.0–26.3 mm in diameter with stipe 9.4–14.3 mm long, 0.5–0.8 mm wide; hypanthium 5.8 mm in diameter; sepals 9.6–10.3 mm long, 4.3–5.0 mm wide, ovate-triangular, acute, greenish yellow; coronal filaments in 2 series, the outer 28, 4.7–5.5 mm long, 0.4–0.6 mm wide, linear, spreading, purplish to reddish with greenish yellow or yellow tips when dried, ratio of outer coronal row to sepal length 0.46–0.58, the inner 31, 2.3–2.5 mm long, 0.3 mm wide, linear, capitate, erect, purplish to reddish when dried, ratio of inner coronal row to outer coronal row length 0.42–0.51; operculum 1.6 mm long, plicate, purplish to reddish with greenish yellow tip when dried, the margin with narrow minutely fimbrillate teeth; nectary 0.3 mm high, 1.2 mm wide; limen recurved, 0.3 mm high, 0.2 mm wide, purplish to reddish at base lightening toward tip when dried, limen floor 2.7 mm in diameter, purplish to reddish when dried; androgynophore 3.8 mm long, 0.9 mm wide, purplish to reddish on proximal half and greenish yellow on distal half when dried; free portions of the staminal filaments 3.4–3.8 mm long, 0.5–0.6 mm wide, linear, greenish yellow when dried; anthers 1.7–2.0 mm long, 0.9–1.3 mm wide; styles 3.8–4.3 mm long including stigmas, 0.4–0.5 mm wide, greenish yellow when dried; stigmas 1.1–1.3 mm in diameter; ovary 1.8 mm long, 1.5 mm wide, globose, greenish yellow when dried. Fruit unknown.</p><fig id="F40" position="float" orientation="portrait"><label>Figure 40.</label><caption><p>Habit of <italic><tp:taxon-name><tp:taxon-name-part taxon-name-part-type="genus">Passiflora</tp:taxon-name-part> <tp:taxon-name-part taxon-name-part-type="species">clypeophylla</tp:taxon-name-part></tp:taxon-name></italic> (based upon <italic>Smith 1625</italic>) Scale bar = 1.0 cm.</p></caption><graphic xmlns:xlink="http://www.w3.org/1999/xlink" xlink:href="phytokeys-043-001-g040.jpg" position="float" orientation="portrait" xlink:type="simple" id="oo_33761.jpg"/></fig></tp:treatment-sec><tp:treatment-sec sec-type="Phenology"><title>Phenology.</title><p>The species has been collected in flower in April.</p></tp:treatment-sec><tp:treatment-sec sec-type="Distribution"><title>Distribution.</title><p>Endemic to Guatemala in the department of Alta Verapaz at ca. 762 m altitude. Based upon locality information included on the herbarium specimen and information gathered by J. M. MacDougal (pers. comm.) on a recent trip to the type locality, <italic><tp:taxon-name><tp:taxon-name-part taxon-name-part-type="genus">Passiflora</tp:taxon-name-part> <tp:taxon-name-part taxon-name-part-type="species">clypeophylla</tp:taxon-name-part></tp:taxon-name></italic> is (or was) likely found on slopes of premontane tropical moist forest.</p></tp:treatment-sec><tp:treatment-sec sec-type="Discussion"><title>Discussion.</title><p><italic><tp:taxon-name><tp:taxon-name-part taxon-name-part-type="genus">Passiflora</tp:taxon-name-part> <tp:taxon-name-part taxon-name-part-type="species">clypeophylla</tp:taxon-name-part></tp:taxon-name></italic> is known only from the type collection from Alta Verapaz, Guatemala. <italic><tp:taxon-name><tp:taxon-name-part taxon-name-part-type="genus">Passiflora</tp:taxon-name-part> <tp:taxon-name-part taxon-name-part-type="species">clypeophylla</tp:taxon-name-part></tp:taxon-name></italic> is distinctive in supersection <italic><tp:taxon-name><tp:taxon-name-part taxon-name-part-type="supersection">Cieca</tp:taxon-name-part></tp:taxon-name></italic> because of its large, conspicuously peltate leaves that are deltoid in general outline. The flowers are not known to be borne in inflorescences and the pedicels are greater than 16.8 mm long. The floral stipe of <italic><tp:taxon-name><tp:taxon-name-part taxon-name-part-type="genus">Passiflora</tp:taxon-name-part> <tp:taxon-name-part taxon-name-part-type="species">clypeophylla</tp:taxon-name-part></tp:taxon-name></italic> is also one of the longest in the supersection and is greater than 9.4 mm long. In addition, the plant has very shallow leaf lobes (0.03–0.07 of the distance from the leaf outline to the leaf base).</p><p><italic><tp:taxon-name><tp:taxon-name-part taxon-name-part-type="genus">Passiflora</tp:taxon-name-part> <tp:taxon-name-part taxon-name-part-type="species">clypeophylla</tp:taxon-name-part></tp:taxon-name></italic> resembles both <italic><tp:taxon-name><tp:taxon-name-part taxon-name-part-type="genus">Passiflora</tp:taxon-name-part> <tp:taxon-name-part taxon-name-part-type="species">trinifolia</tp:taxon-name-part></tp:taxon-name></italic> and <italic><tp:taxon-name><tp:taxon-name-part taxon-name-part-type="genus">Passiflora</tp:taxon-name-part> <tp:taxon-name-part taxon-name-part-type="species">sexocellata</tp:taxon-name-part></tp:taxon-name></italic>, which are somewhat similar vegetatively and also occur in Guatemala. <italic><tp:taxon-name><tp:taxon-name-part taxon-name-part-type="genus">Passiflora</tp:taxon-name-part> <tp:taxon-name-part taxon-name-part-type="species">clypeophylla</tp:taxon-name-part></tp:taxon-name></italic> is easily distinguished from <italic><tp:taxon-name><tp:taxon-name-part taxon-name-part-type="genus">Passiflora</tp:taxon-name-part> <tp:taxon-name-part taxon-name-part-type="species">trinifolia</tp:taxon-name-part></tp:taxon-name></italic> by its considerably narrower stipules, the obtuse to rounded leaf lobes that are very shallow and the leaves that are coriaceous as opposed to chartaceous in texture. The primary difference between <italic><tp:taxon-name><tp:taxon-name-part taxon-name-part-type="genus">Passiflora</tp:taxon-name-part> <tp:taxon-name-part taxon-name-part-type="species">sexocellata</tp:taxon-name-part></tp:taxon-name></italic> and <italic><tp:taxon-name><tp:taxon-name-part taxon-name-part-type="genus">Passiflora</tp:taxon-name-part> <tp:taxon-name-part taxon-name-part-type="species">clypeophylla</tp:taxon-name-part></tp:taxon-name></italic> is the ratio of the lateral to central lobe length. <italic><tp:taxon-name><tp:taxon-name-part taxon-name-part-type="genus">Passiflora</tp:taxon-name-part> <tp:taxon-name-part taxon-name-part-type="species">clypeophylla</tp:taxon-name-part></tp:taxon-name></italic> has lateral and central leaf lobes that are nearly equal in length, whereas <italic><tp:taxon-name><tp:taxon-name-part taxon-name-part-type="genus">Passiflora</tp:taxon-name-part> <tp:taxon-name-part taxon-name-part-type="species">sexocellata</tp:taxon-name-part></tp:taxon-name></italic> has lateral lobes that are commonly 1.3 to 2.8 times longer than the central lobes. <italic><tp:taxon-name><tp:taxon-name-part taxon-name-part-type="genus">Passiflora</tp:taxon-name-part> <tp:taxon-name-part taxon-name-part-type="species">sexocellata</tp:taxon-name-part></tp:taxon-name></italic> also commonly has a shorter central leaf lobe and more laminar nectaries than <italic><tp:taxon-name><tp:taxon-name-part taxon-name-part-type="genus">Passiflora</tp:taxon-name-part> <tp:taxon-name-part taxon-name-part-type="species">clypeophylla</tp:taxon-name-part></tp:taxon-name></italic>. As with <italic><tp:taxon-name><tp:taxon-name-part taxon-name-part-type="genus">Passiflora</tp:taxon-name-part> <tp:taxon-name-part taxon-name-part-type="species">trinifolia</tp:taxon-name-part></tp:taxon-name></italic>, the lateral leaf lobes in <italic><tp:taxon-name><tp:taxon-name-part taxon-name-part-type="genus">Passiflora</tp:taxon-name-part> <tp:taxon-name-part taxon-name-part-type="species">sexocellata</tp:taxon-name-part></tp:taxon-name></italic> are commonly acute as opposed to obtuse to rounded. The one known flower of <italic><tp:taxon-name><tp:taxon-name-part taxon-name-part-type="genus">Passiflora</tp:taxon-name-part> <tp:taxon-name-part taxon-name-part-type="species">clypeophylla</tp:taxon-name-part></tp:taxon-name></italic> has fewer filaments in the outer coronal row (28 filaments) than either <italic><tp:taxon-name><tp:taxon-name-part taxon-name-part-type="genus">Passiflora</tp:taxon-name-part> <tp:taxon-name-part taxon-name-part-type="species">trinifolia</tp:taxon-name-part></tp:taxon-name></italic> (35–39 filaments) or <italic><tp:taxon-name><tp:taxon-name-part taxon-name-part-type="genus">Passiflora</tp:taxon-name-part> <tp:taxon-name-part taxon-name-part-type="species">sexocellata</tp:taxon-name-part></tp:taxon-name></italic> (40–50). The staminal filaments in <italic><tp:taxon-name><tp:taxon-name-part taxon-name-part-type="genus">Passiflora</tp:taxon-name-part> <tp:taxon-name-part taxon-name-part-type="species">clypeophylla</tp:taxon-name-part></tp:taxon-name></italic> are nearly equal to the androgynophore length, but the filaments in <italic><tp:taxon-name><tp:taxon-name-part taxon-name-part-type="genus">Passiflora</tp:taxon-name-part> <tp:taxon-name-part taxon-name-part-type="species">sexocellata</tp:taxon-name-part></tp:taxon-name></italic> are commonly half the length of the androgynophore.</p><p>The seedling leaves of several species in supersection <italic><tp:taxon-name><tp:taxon-name-part taxon-name-part-type="supersection">Cieca</tp:taxon-name-part></tp:taxon-name></italic> (e.g., <italic><tp:taxon-name><tp:taxon-name-part taxon-name-part-type="genus">Passiflora</tp:taxon-name-part> <tp:taxon-name-part taxon-name-part-type="species">sexocellata</tp:taxon-name-part></tp:taxon-name></italic>, <italic><tp:taxon-name><tp:taxon-name-part taxon-name-part-type="genus">Passiflora</tp:taxon-name-part> <tp:taxon-name-part taxon-name-part-type="species">megacoriacea</tp:taxon-name-part></tp:taxon-name></italic>, <italic><tp:taxon-name><tp:taxon-name-part taxon-name-part-type="genus">Passiflora</tp:taxon-name-part> <tp:taxon-name-part taxon-name-part-type="species">juliana</tp:taxon-name-part></tp:taxon-name></italic>, and <italic><tp:taxon-name><tp:taxon-name-part taxon-name-part-type="genus">Passiflora</tp:taxon-name-part> <tp:taxon-name-part taxon-name-part-type="species">viridiflora</tp:taxon-name-part></tp:taxon-name></italic>) are peltate and very similar in shape to the mature leaves of <italic><tp:taxon-name><tp:taxon-name-part taxon-name-part-type="genus">Passiflora</tp:taxon-name-part> <tp:taxon-name-part taxon-name-part-type="species">clypeophylla</tp:taxon-name-part></tp:taxon-name></italic>, and evolution by neoteny in this taxon seems plausible.</p><p>There are only two known specimens of <italic><tp:taxon-name><tp:taxon-name-part taxon-name-part-type="genus">Passiflora</tp:taxon-name-part> <tp:taxon-name-part taxon-name-part-type="species">clypeophylla</tp:taxon-name-part></tp:taxon-name></italic> in the world, one at the Kew Herbarium and the other at the United States National Herbarium. In his description of <italic><tp:taxon-name><tp:taxon-name-part taxon-name-part-type="genus">Passiflora</tp:taxon-name-part> <tp:taxon-name-part taxon-name-part-type="species">clypeophylla</tp:taxon-name-part></tp:taxon-name></italic> Masters did not cite a herbarium, only a collection. The specimen at K is much better than the one at US, so I have designated it the lectotype.</p></tp:treatment-sec><tp:treatment-sec sec-type="Specimens examined"><title>Specimens examined.</title><p>Only known from the type collection.</p></tp:treatment-sec><tp:treatment-sec><!--Section generated to contain objects referenced in tp:taxon-treatment.--><fig id="F39" position="float" orientation="portrait"><label>Figure 39.</label><caption><p>Distribution of <italic><tp:taxon-name><tp:taxon-name-part taxon-name-part-type="genus">Passiflora</tp:taxon-name-part> <tp:taxon-name-part taxon-name-part-type="species">clypeophylla</tp:taxon-name-part></tp:taxon-name></italic>, <italic><tp:taxon-name><tp:taxon-name-part taxon-name-part-type="genus">Passiflora</tp:taxon-name-part> <tp:taxon-name-part taxon-name-part-type="species">trinifolia</tp:taxon-name-part></tp:taxon-name></italic>, and <italic><tp:taxon-name><tp:taxon-name-part taxon-name-part-type="genus">Passiflora</tp:taxon-name-part> <tp:taxon-name-part taxon-name-part-type="species">obtusifolia</tp:taxon-name-part></tp:taxon-name></italic>.</p></caption><graphic xmlns:xlink="http://www.w3.org/1999/xlink" xlink:href="phytokeys-043-001-g039.jpg" position="float" orientation="portrait" xlink:type="simple" id="oo_33760.jpg"/></fig></tp:treatment-sec></tp:taxon-treatment>
