# Supplementary material for: A revision of Passiflora L. subgenus Decaloba (DC.) Rchb. supersection Cieca (Medik.) J. M. MacDougal & Feuillet (Passifloraceae)
Source: PhytoKeys. 2014 Nov 6;(43):1–224. doi: 10.3897/phytokeys.43.7804 (PMC4233625; doi:10.3897/phytokeys.43.7804)
Supplement: XML Treatment for Passiflora mcvaughiana [file phytokeys.43.7804-treatment17.xml]

<!DOCTYPE tp:taxon-treatment
  PUBLIC "-//TaxonX//DTD Taxonomic Treatment Publishing DTD v0 20100105//EN" "tax-treatment-NSO.dtd">
<tp:taxon-treatment xmlns:tp="http://www.plazi.org/taxpub"><tp:treatment-meta><kwd-group><label>Taxon classification</label><kwd><named-content content-type="kingdom">Plantae</named-content></kwd><kwd><named-content content-type="order">Malpighiales</named-content></kwd><kwd><named-content content-type="family">Passifloraceae</named-content></kwd></kwd-group><mixed-citation publication-type="journal"><person-group><name><surname>Porter-Utley</surname><given-names>Kristen</given-names></name></person-group><article-title>A revision of <tp:taxon-name><tp:taxon-name-part taxon-name-part-type="genus">Passiflora</tp:taxon-name-part> <tp:taxon-name-part taxon-name-part-type="authority">L.</tp:taxon-name-part> <tp:taxon-name-part taxon-name-part-type="infraspecific-rank">subgenus</tp:taxon-name-part> <tp:taxon-name-part taxon-name-part-type="subgenus">Decaloba</tp:taxon-name-part> <tp:taxon-name-part taxon-name-part-type="authority">(DC.) Rchb.</tp:taxon-name-part> <tp:taxon-name-part taxon-name-part-type="infraspecific-rank">supersection</tp:taxon-name-part> <tp:taxon-name-part taxon-name-part-type="supersection">Cieca</tp:taxon-name-part></tp:taxon-name> (Medik.) J. M. MacDougal &amp; Feuillet (<tp:taxon-name><tp:taxon-name-part taxon-name-part-type="family">Passifloraceae</tp:taxon-name-part></tp:taxon-name>)</article-title><source>PhytoKeys</source><day>6</day><month>11</month><year>2014</year><volume>2014</volume><issue>43</issue><fpage>1</fpage><lpage>224</lpage><pub-id pub-id-type="doi">10.3897/phytokeys.43.7804</pub-id></mixed-citation></tp:treatment-meta><tp:nomenclature><label>13.</label><tp:taxon-name>
                            <tp:taxon-name-part taxon-name-part-type="genus">Passiflora</tp:taxon-name-part>
                            <tp:taxon-name-part taxon-name-part-type="species">mcvaughiana</tp:taxon-name-part>
                        </tp:taxon-name><tp:taxon-authority>J. M. MacDougal. Novon 11: 69–75. figs 1 &amp; 2. 2001.</tp:taxon-authority><xref ref-type="fig" rid="F45">Figs 45</xref><xref ref-type="fig" rid="F46">, 46</xref></tp:nomenclature><tp:treatment-sec sec-type="Type"><title>Type.</title><p>Mexico. México: Mpio. Temascaltepec, N of Temascaltepec on rte. 134, ca. 11 mi. S of road to Tequesquipán, 6200 ft., oak woods, 24 Aug. 1978, <italic>J. M. MacDougal 369</italic> (holotype: DUKE!; isotypes: IBUG, MEXU [MEXU00438950, photograph seen], MICH [MICH1210192, photograph seen]).</p></tp:treatment-sec><tp:treatment-sec sec-type="Description"><title>Description.</title><p>Slender, low-climbing or trailing, perennial vine 2–8 m long or more, sparsely pubescent with unicellular curved trichomes on petiole, leaf, stem, and stipule (rare), 0.3–0.6 mm long, 0.02 mm wide, also minutely antrorsely appressed-puberulent throughout (except ovary) with unicellular, curved trichomes, 0.1–0.3 mm long, 0.02–0.03 mm wide. Flowering stems 0.9–2.6 mm in diameter, terete or somewhat compressed, with the base woody and cork-covered. Stipules 3.8–7.5 mm long, 0.3–0.8 mm wide, narrowly ovate, acute to slightly attenuate, longitudinally striate-nerved; petioles 0.8–5.3 cm long, inserted 1.1–6.9 mm from the basal margins of the peltate blades, eglandular or very rarely with 1 or 2, round or elliptic, opposite to subopposite, sessile or shortly stipitate, discoid nectaries with flat rims, 0.8–1.3 mm wide (on the widest axis), 0.4–1.3 mm high, borne just below (rare) or in the distal half of the petiole (0.45–0.86 of the distance from the base toward the apex of the petiole). Laminas 0.9–7.3 cm long, 6.2–22.0 cm wide, coriaceous, occasionally variegated along primary veins, conspicuously peltate, transversely elliptic (widely divaricately bilobed), lateral lobes 3.1–12.0 cm long, 1.0–5.6 cm wide, elliptic, acute to slightly attenuate, central vein 0.7–6.8 cm long (measured from point of petiole insertion), angle between the lateral lobes 101–182(-190)°, ratio of lateral lobe to central vein length 1.15–4.57, margins entire, hyaline, primary veins 3, diverging and branching above base, laminar nectaries absent, associated with the minor veins of the abaxial surface, 0.8–1.1 mm in diameter, sessile; tendril 0.3–1.0 mm wide, present at flowering node, absent in inflorescence. Flowers borne in leaf axils or rarely in inflorescences; inflorescences 2.5–5.8 cm long, associated reduced laminas 1.3–2.3 mm long, 0.5–1.0 mm wide. Pedicels 5.6–25.0 mm long, 0.3–0.6 mm wide, (1-)2 per node; bract(s) absent or with one or two, narrowly ovate, acute bracts, 1.1–1.2 mm long, 0.1 mm wide, the bracts ca. 3.7 mm from base of peduncle; spur(s) absent. Flowers 15.0–25.3 mm in diameter with stipe 3.1–9.0 mm long, 0.5–0.7 mm wide; hypanthium 5.0–8.3 mm in diameter; sepals 6.7–8.5 mm long, 3.3–5.6 mm wide, ovate-triangular, acute, abaxially and adaxially greenish yellow, reflexed at anthesis; coronal filaments in 2 series, the outer 31–36, 3.1–7.1 mm long, 0.3–0.7 mm wide, linear to slightly narrowly obovate, erect, dull purple (5P 4/6) at base, yellow at tips, ratio of outer coronal row to sepal length 0.41–0.89, the inner 40–60, 1.3–2.9 mm long, 0.1–0.3 mm wide, linear, capitate, erect, greenish yellow speckled with dull purple, ratio of inner coronal row to outer coronal row length 0.20–0.56; operculum 1.0–1.8 mm long, plicate, whitish green, the margin with narrow minutely fimbrillate teeth; nectary 0.2–1.1 mm high, 0.6–1.0 mm wide; limen inclined away from androgynophore, 0.2–0.7 mm high, 0.2–0.5 mm wide, whitish green, speckled with purple, limen floor 2.5–4.9 mm in diameter, whitish green, speckled with purple; androgynophore 1.5–4.7 mm long, 0.9–1.3 mm wide; free portions of the staminal filaments 2.1–3.3 mm long, 0.4–0.8 mm wide, linear, greenish yellow anthers 1.7–3.2 mm long, 0.7–1.7 mm wide, greenish yellow with a dark purple edge; styles 2.7–4.9 mm long including stigmas, 0.3–0.5 mm wide, greenish yellow; stigmas 0.6–1.3 mm in diameter; ovary 1.3–3.6 mm long, 1.1–3.0 mm wide, widely ellipsoid to ovoid, greenish yellow. Berry 10.0–14.4 mm long, 12.8–13.8 mm in diameter, globose, very dark purple. Seeds (2-)6–11, 4.8–5.5 mm long, 3.6–4.1 mm wide, 2.1–2.7 mm thick, widely elliptic to widely obovate in outline, obtuse at both ends, reticulate-foveate with each face marked with 15–22 foveae.</p><fig id="F45" position="float" orientation="portrait"><label>Figure 45.</label><caption><p>Leaves, flower and fruit of <italic><tp:taxon-name><tp:taxon-name-part taxon-name-part-type="genus">Passiflora</tp:taxon-name-part> <tp:taxon-name-part taxon-name-part-type="species">mcvaughiana</tp:taxon-name-part></tp:taxon-name></italic> (<italic>Porter-Utley &amp; Mondragón 345</italic>) Scale bar = 10.0 mm.</p></caption><graphic xmlns:xlink="http://www.w3.org/1999/xlink" xlink:href="phytokeys-043-001-g045.jpg" position="float" orientation="portrait" xlink:type="simple" id="oo_33766.jpg"/></fig><fig id="F46" position="float" orientation="portrait"><label>Figure 46.</label><caption><p>Distribution of <italic><tp:taxon-name><tp:taxon-name-part taxon-name-part-type="genus">Passiflora</tp:taxon-name-part> <tp:taxon-name-part taxon-name-part-type="species">mcvaughiana</tp:taxon-name-part></tp:taxon-name></italic> and <italic><tp:taxon-name><tp:taxon-name-part taxon-name-part-type="genus">Passiflora</tp:taxon-name-part> <tp:taxon-name-part taxon-name-part-type="species">tacanensis</tp:taxon-name-part></tp:taxon-name></italic>.</p></caption><graphic xmlns:xlink="http://www.w3.org/1999/xlink" xlink:href="phytokeys-043-001-g046.jpg" position="float" orientation="portrait" xlink:type="simple" id="oo_33767.jpg"/></fig></tp:treatment-sec><tp:treatment-sec sec-type="Phenology"><title>Phenology.</title><p>Flowering and fruiting June to December.</p></tp:treatment-sec><tp:treatment-sec sec-type="Distribution"><title>Distribution.</title><p>Mexico, in the states of Jalisco, Mexico, and Guerrero. Pine and oak forests (bosque de pino y encino) or montane mesophytic forests (bosque mesófilo de montaña); growing in trees and on the steep banks of canals (barrancas) or streams, and moist hillsides; 1100–2000 m.</p></tp:treatment-sec><tp:treatment-sec sec-type="Discussion"><title>Discussion.</title><p><italic><tp:taxon-name><tp:taxon-name-part taxon-name-part-type="genus">Passiflora</tp:taxon-name-part> <tp:taxon-name-part taxon-name-part-type="species">mcvaughiana</tp:taxon-name-part></tp:taxon-name></italic> is one of four species found in Mexico previously known under the name of <italic><tp:taxon-name><tp:taxon-name-part taxon-name-part-type="genus">Passiflora</tp:taxon-name-part> <tp:taxon-name-part taxon-name-part-type="species">coriacea</tp:taxon-name-part></tp:taxon-name></italic> Juss. The other two species are <italic><tp:taxon-name><tp:taxon-name-part taxon-name-part-type="genus">Passiflora</tp:taxon-name-part> <tp:taxon-name-part taxon-name-part-type="species">obtusifolia</tp:taxon-name-part></tp:taxon-name></italic> and <italic><tp:taxon-name><tp:taxon-name-part taxon-name-part-type="genus">Passiflora</tp:taxon-name-part> <tp:taxon-name-part taxon-name-part-type="species">tacanensis</tp:taxon-name-part></tp:taxon-name></italic>, which are both extremely similar vegetatively to <italic><tp:taxon-name><tp:taxon-name-part taxon-name-part-type="genus">Passiflora</tp:taxon-name-part> <tp:taxon-name-part taxon-name-part-type="species">mcvaughiana</tp:taxon-name-part></tp:taxon-name></italic>. <italic><tp:taxon-name><tp:taxon-name-part taxon-name-part-type="genus">Passiflora</tp:taxon-name-part> <tp:taxon-name-part taxon-name-part-type="species">mcvaughiana</tp:taxon-name-part></tp:taxon-name></italic> can usually be separated from <italic><tp:taxon-name><tp:taxon-name-part taxon-name-part-type="genus">Passiflora</tp:taxon-name-part> <tp:taxon-name-part taxon-name-part-type="species">obtusifolia</tp:taxon-name-part></tp:taxon-name></italic> because <italic><tp:taxon-name><tp:taxon-name-part taxon-name-part-type="genus">Passiflora</tp:taxon-name-part> <tp:taxon-name-part taxon-name-part-type="species">mcvaughiana</tp:taxon-name-part></tp:taxon-name></italic> commonly has a central leaf lobe that is nearly as long as the lateral lobes at fertile nodes, as opposed to having lateral lobes that are commonly twice as long as the central lobe in <italic><tp:taxon-name><tp:taxon-name-part taxon-name-part-type="genus">Passiflora</tp:taxon-name-part> <tp:taxon-name-part taxon-name-part-type="species">mcvaughiana</tp:taxon-name-part></tp:taxon-name></italic>. <italic><tp:taxon-name><tp:taxon-name-part taxon-name-part-type="genus">Passiflora</tp:taxon-name-part> <tp:taxon-name-part taxon-name-part-type="species">obtusifolia</tp:taxon-name-part></tp:taxon-name></italic> is commonly 3-lobed more than 0.20 the distance to the base, as opposed to 3-lobed less than 0.20 the distance to the base in <italic><tp:taxon-name><tp:taxon-name-part taxon-name-part-type="genus">Passiflora</tp:taxon-name-part> <tp:taxon-name-part taxon-name-part-type="species">mcvaughiana</tp:taxon-name-part></tp:taxon-name></italic>. <italic><tp:taxon-name><tp:taxon-name-part taxon-name-part-type="genus">Passiflora</tp:taxon-name-part> <tp:taxon-name-part taxon-name-part-type="species">mcvaughiana</tp:taxon-name-part></tp:taxon-name></italic> lacks laminar nectaries, whereas <italic><tp:taxon-name><tp:taxon-name-part taxon-name-part-type="genus">Passiflora</tp:taxon-name-part> <tp:taxon-name-part taxon-name-part-type="species">obtusifolia</tp:taxon-name-part></tp:taxon-name></italic> commonly has 2–6 nectaries present between the primary leaf veins. Flowers are rarely produced in inflorescences in <italic><tp:taxon-name><tp:taxon-name-part taxon-name-part-type="genus">Passiflora</tp:taxon-name-part> <tp:taxon-name-part taxon-name-part-type="species">mcvaughiana</tp:taxon-name-part></tp:taxon-name></italic>, but <italic><tp:taxon-name><tp:taxon-name-part taxon-name-part-type="genus">Passiflora</tp:taxon-name-part> <tp:taxon-name-part taxon-name-part-type="species">obtusifolia</tp:taxon-name-part></tp:taxon-name></italic> commonly has very long inflorescences. The pedicel in <italic><tp:taxon-name><tp:taxon-name-part taxon-name-part-type="genus">Passiflora</tp:taxon-name-part> <tp:taxon-name-part taxon-name-part-type="species">mcvaughiana</tp:taxon-name-part></tp:taxon-name></italic> is longer than 10 mm, but the pedicel in <italic><tp:taxon-name><tp:taxon-name-part taxon-name-part-type="genus">Passiflora</tp:taxon-name-part> <tp:taxon-name-part taxon-name-part-type="species">obtusifolia</tp:taxon-name-part></tp:taxon-name></italic> is commonly less than 10 mm long. The outer coronal filaments of <italic><tp:taxon-name><tp:taxon-name-part taxon-name-part-type="genus">Passiflora</tp:taxon-name-part> <tp:taxon-name-part taxon-name-part-type="species">mcvaughiana</tp:taxon-name-part></tp:taxon-name></italic> are longer than 4.0 mm, linear, and dull purple toward their bases, those of <italic><tp:taxon-name><tp:taxon-name-part taxon-name-part-type="genus">Passiflora</tp:taxon-name-part> <tp:taxon-name-part taxon-name-part-type="species">obtusifolia</tp:taxon-name-part></tp:taxon-name></italic> are commonly less than 4.0 mm long, linear/capitellate and greenish yellow or greenish yellow with a flush of reddish purple at the base. <italic><tp:taxon-name><tp:taxon-name-part taxon-name-part-type="genus">Passiflora</tp:taxon-name-part> <tp:taxon-name-part taxon-name-part-type="species">mcvaughiana</tp:taxon-name-part></tp:taxon-name></italic> possesses the widest seeds in the supersection (over 3.6 mm wide) and <italic><tp:taxon-name><tp:taxon-name-part taxon-name-part-type="genus">Passiflora</tp:taxon-name-part> <tp:taxon-name-part taxon-name-part-type="species">obtusifolia</tp:taxon-name-part></tp:taxon-name></italic> has seeds that are less than 2.3 mm wide. Additionally, <italic><tp:taxon-name><tp:taxon-name-part taxon-name-part-type="genus">Passiflora</tp:taxon-name-part> <tp:taxon-name-part taxon-name-part-type="species">mcvaughiana</tp:taxon-name-part></tp:taxon-name></italic> and <italic><tp:taxon-name><tp:taxon-name-part taxon-name-part-type="genus">Passiflora</tp:taxon-name-part> <tp:taxon-name-part taxon-name-part-type="species">obtusifolia</tp:taxon-name-part></tp:taxon-name></italic> occupy different habitats, with <italic><tp:taxon-name><tp:taxon-name-part taxon-name-part-type="genus">Passiflora</tp:taxon-name-part> <tp:taxon-name-part taxon-name-part-type="species">obtusifolia</tp:taxon-name-part></tp:taxon-name></italic> commonly occurring in lower elevation tropical deciduous or semideciduous forests in Pacific lowlands and foothills and <italic><tp:taxon-name><tp:taxon-name-part taxon-name-part-type="genus">Passiflora</tp:taxon-name-part> <tp:taxon-name-part taxon-name-part-type="species">mcvaughiana</tp:taxon-name-part></tp:taxon-name></italic> in high elevation oak, pine/oak, pine or montane mesophytic forests of Mexico.</p><!--PageBreak--><p><italic><tp:taxon-name><tp:taxon-name-part taxon-name-part-type="genus">Passiflora</tp:taxon-name-part> <tp:taxon-name-part taxon-name-part-type="species">tacanensis</tp:taxon-name-part></tp:taxon-name></italic> is a newly discovered species from Volcán Tacaná, Chiapas, Mexico. Like <italic><tp:taxon-name><tp:taxon-name-part taxon-name-part-type="genus">Passiflora</tp:taxon-name-part> <tp:taxon-name-part taxon-name-part-type="species">mcvaughiana</tp:taxon-name-part></tp:taxon-name></italic>, it occurs in montane mesophytic forests. However, <italic><tp:taxon-name><tp:taxon-name-part taxon-name-part-type="genus">Passiflora</tp:taxon-name-part> <tp:taxon-name-part taxon-name-part-type="species">tacanensis</tp:taxon-name-part></tp:taxon-name></italic> is easily separated from <italic><tp:taxon-name><tp:taxon-name-part taxon-name-part-type="genus">Passiflora</tp:taxon-name-part> <tp:taxon-name-part taxon-name-part-type="species">mcvaughiana</tp:taxon-name-part></tp:taxon-name></italic> by its foliose stipules that are more than 3 mm wide. The fruits of <italic><tp:taxon-name><tp:taxon-name-part taxon-name-part-type="genus">Passiflora</tp:taxon-name-part> <tp:taxon-name-part taxon-name-part-type="species">tacanensis</tp:taxon-name-part></tp:taxon-name></italic> also possess ca. 20 seeds, whereas those of <italic><tp:taxon-name><tp:taxon-name-part taxon-name-part-type="genus">Passiflora</tp:taxon-name-part> <tp:taxon-name-part taxon-name-part-type="species">mcvaughiana</tp:taxon-name-part></tp:taxon-name></italic> produce only 2–10 seeds.</p><p><italic><tp:taxon-name><tp:taxon-name-part taxon-name-part-type="genus">Passiflora</tp:taxon-name-part> <tp:taxon-name-part taxon-name-part-type="species">mcvaughiana</tp:taxon-name-part></tp:taxon-name></italic> is also quite similar vegetatively to <italic><tp:taxon-name><tp:taxon-name-part taxon-name-part-type="genus">Passiflora</tp:taxon-name-part> <tp:taxon-name-part taxon-name-part-type="species">sexocellata</tp:taxon-name-part></tp:taxon-name></italic>, though this species does not occur in southwestern Mexico. The leaves of <italic><tp:taxon-name><tp:taxon-name-part taxon-name-part-type="genus">Passiflora</tp:taxon-name-part> <tp:taxon-name-part taxon-name-part-type="species">mcvaughiana</tp:taxon-name-part></tp:taxon-name></italic> are not as coriaceous as those of <italic><tp:taxon-name><tp:taxon-name-part taxon-name-part-type="genus">Passiflora</tp:taxon-name-part> <tp:taxon-name-part taxon-name-part-type="species">sexocellata</tp:taxon-name-part></tp:taxon-name></italic> and are darker green. In addition, <italic><tp:taxon-name><tp:taxon-name-part taxon-name-part-type="genus">Passiflora</tp:taxon-name-part> <tp:taxon-name-part taxon-name-part-type="species">sexocellata</tp:taxon-name-part></tp:taxon-name></italic> always possesses 4–13 laminar nectaries while <italic><tp:taxon-name><tp:taxon-name-part taxon-name-part-type="genus">Passiflora</tp:taxon-name-part> <tp:taxon-name-part taxon-name-part-type="species">mcvaughiana</tp:taxon-name-part></tp:taxon-name></italic> has none. The petiolar nectaries of <italic><tp:taxon-name><tp:taxon-name-part taxon-name-part-type="genus">Passiflora</tp:taxon-name-part> <tp:taxon-name-part taxon-name-part-type="species">sexocellata</tp:taxon-name-part></tp:taxon-name></italic> are commonly positioned on the proximal half of the petiole, whereas those of <italic><tp:taxon-name><tp:taxon-name-part taxon-name-part-type="genus">Passiflora</tp:taxon-name-part> <tp:taxon-name-part taxon-name-part-type="species">mcvaughiana</tp:taxon-name-part></tp:taxon-name></italic> are positioned on the distal half of the petiole. Flowers are often produced in long inflorescences in <italic><tp:taxon-name><tp:taxon-name-part taxon-name-part-type="genus">Passiflora</tp:taxon-name-part> <tp:taxon-name-part taxon-name-part-type="species">sexocellata</tp:taxon-name-part></tp:taxon-name></italic>, and <italic><tp:taxon-name><tp:taxon-name-part taxon-name-part-type="genus">Passiflora</tp:taxon-name-part> <tp:taxon-name-part taxon-name-part-type="species">mcvaughiana</tp:taxon-name-part></tp:taxon-name></italic> commonly lacks inflorescences. The fruits of <italic><tp:taxon-name><tp:taxon-name-part taxon-name-part-type="genus">Passiflora</tp:taxon-name-part> <tp:taxon-name-part taxon-name-part-type="species">sexocellata</tp:taxon-name-part></tp:taxon-name></italic> are also much larger than those of <italic><tp:taxon-name><tp:taxon-name-part taxon-name-part-type="genus">Passiflora</tp:taxon-name-part> <tp:taxon-name-part taxon-name-part-type="species">mcvaughiana</tp:taxon-name-part></tp:taxon-name></italic> and possess between 40 and 50 seeds per fruit.</p></tp:treatment-sec><tp:treatment-sec sec-type="Specimens examined"><title>Specimens examined.</title><p><bold>MEXICO. Jalisco:</bold> cañada que sube al Filo de la Vaca, por la toma de agua, El Zarzamoro, 1980 m, <italic>Cuevas &amp; Guzman 4198</italic> (CHAPA); San Sebastian, trail to El Ranchito, 1500 m, <italic>Mexia 1448</italic> (CAS, F, US). <bold>México:</bold> Temascaltepec, Rincón, 1960 m, <italic>Hinton 3030</italic> (BM,US); Temascaltepec, Rincón, 2000 m, <italic>Hinton 4655</italic> (BM); Hwy. 134 between Temascaltepec and Tejupilco, 1760 m, <named-content xmlns:xlink="http://www.w3.org/1999/xlink" content-type="dwc:verbatimCoordinates" xlink:type="simple">19°02.46N, 100°02.95W</named-content>, <italic>Porter-Utley &amp; Mondragón 345</italic> (CICY, FLAS); Hwy. 134 between Temascaltepec and Tejupilco, seedling, 1760 m, <named-content xmlns:xlink="http://www.w3.org/1999/xlink" content-type="dwc:verbatimCoordinates" xlink:type="simple">19°02.46N, 100°02.95W</named-content>, <italic>Porter-Utley &amp; Mondragón 346</italic> (CICY, FLAS). <bold>Locality Unknown:</bold> <italic>Sessé &amp; Mociño 4457</italic> (AAU, F); <italic>Sessé &amp; Mociño 4458</italic> (F).</p><!--PageBreak--></tp:treatment-sec></tp:taxon-treatment>
