# Supplementary material for: A revision of Passiflora L. subgenus Decaloba (DC.) Rchb. supersection Cieca (Medik.) J. M. MacDougal & Feuillet (Passifloraceae)
Source: PhytoKeys. 2014 Nov 6;(43):1–224. doi: 10.3897/phytokeys.43.7804 (PMC4233625; doi:10.3897/phytokeys.43.7804)
Supplement: XML Treatment for Passiflora coriacea [file phytokeys.43.7804-treatment19.xml]

<!DOCTYPE tp:taxon-treatment
  PUBLIC "-//TaxonX//DTD Taxonomic Treatment Publishing DTD v0 20100105//EN" "tax-treatment-NSO.dtd">
<tp:taxon-treatment xmlns:tp="http://www.plazi.org/taxpub"><tp:treatment-meta><kwd-group><label>Taxon classification</label><kwd><named-content content-type="kingdom">Plantae</named-content></kwd><kwd><named-content content-type="order">Malpighiales</named-content></kwd><kwd><named-content content-type="family">Passifloraceae</named-content></kwd></kwd-group><mixed-citation publication-type="journal"><person-group><name><surname>Porter-Utley</surname><given-names>Kristen</given-names></name></person-group><article-title>A revision of <tp:taxon-name><tp:taxon-name-part taxon-name-part-type="genus">Passiflora</tp:taxon-name-part> <tp:taxon-name-part taxon-name-part-type="authority">L.</tp:taxon-name-part> <tp:taxon-name-part taxon-name-part-type="infraspecific-rank">subgenus</tp:taxon-name-part> <tp:taxon-name-part taxon-name-part-type="subgenus">Decaloba</tp:taxon-name-part> <tp:taxon-name-part taxon-name-part-type="authority">(DC.) Rchb.</tp:taxon-name-part> <tp:taxon-name-part taxon-name-part-type="infraspecific-rank">supersection</tp:taxon-name-part> <tp:taxon-name-part taxon-name-part-type="supersection">Cieca</tp:taxon-name-part></tp:taxon-name> (Medik.) J. M. MacDougal &amp; Feuillet (<tp:taxon-name><tp:taxon-name-part taxon-name-part-type="family">Passifloraceae</tp:taxon-name-part></tp:taxon-name>)</article-title><source>PhytoKeys</source><day>6</day><month>11</month><year>2014</year><volume>2014</volume><issue>43</issue><fpage>1</fpage><lpage>224</lpage><pub-id pub-id-type="doi">10.3897/phytokeys.43.7804</pub-id></mixed-citation></tp:treatment-meta><tp:nomenclature><label>15.</label><tp:taxon-name>
                            <tp:taxon-name-part taxon-name-part-type="genus">Passiflora</tp:taxon-name-part>
                            <tp:taxon-name-part taxon-name-part-type="species">coriacea</tp:taxon-name-part>
                        </tp:taxon-name><tp:taxon-authority>Juss., Ann. Mus. Natl. Hist. 6: 109. pl. 39, fig. 2. 1805.</tp:taxon-authority><xref ref-type="fig" rid="F48">Figs 48</xref><xref ref-type="fig" rid="F49">, 49</xref><tp:nomenclature-citation-list><tp:nomenclature-citation><tp:taxon-name><tp:taxon-name-part taxon-name-part-type="genus">Monactineirma</tp:taxon-name-part> <tp:taxon-name-part taxon-name-part-type="species">coriacea</tp:taxon-name-part></tp:taxon-name><comment> (Juss.) Bory, Ann. Gén. Sci. Phys. 2: 138. 1819. Type: Based on <italic><tp:taxon-name><tp:taxon-name-part taxon-name-part-type="genus">Passiflora</tp:taxon-name-part> <tp:taxon-name-part taxon-name-part-type="species">coriacea</tp:taxon-name-part></tp:taxon-name></italic> Juss.</comment></tp:nomenclature-citation><tp:nomenclature-citation><tp:taxon-name><tp:taxon-name-part taxon-name-part-type="genus">Cieca</tp:taxon-name-part> <tp:taxon-name-part taxon-name-part-type="species">coriacea</tp:taxon-name-part></tp:taxon-name><comment> (Juss.) M.Roemer, Prospect Fam. Nat. Syn. Monogr. 2: 148. 1846. Type: Based on <italic><tp:taxon-name><tp:taxon-name-part taxon-name-part-type="genus">Passiflora</tp:taxon-name-part> <tp:taxon-name-part taxon-name-part-type="species">coriacea</tp:taxon-name-part></tp:taxon-name></italic> Juss.</comment></tp:nomenclature-citation><tp:nomenclature-citation><tp:taxon-name><tp:taxon-name-part taxon-name-part-type="genus">Passiflora</tp:taxon-name-part> <tp:taxon-name-part taxon-name-part-type="species">clypeata</tp:taxon-name-part></tp:taxon-name><comment> Sm., Cycl. [A. Rees] (London ed.) 26: <italic><tp:taxon-name><tp:taxon-name-part taxon-name-part-type="genus">Passiflora</tp:taxon-name-part></tp:taxon-name></italic> no. 20. 1814. Type: Colombia. Sin. loc., <italic>J. Mutis s.n.</italic> (lectotype, designated by <xref ref-type="bibr" rid="B71">Killip 1938</xref>, pg. 85: LINN 1070.16 [microfiche seen]).</comment></tp:nomenclature-citation><tp:nomenclature-citation><tp:taxon-name><tp:taxon-name-part taxon-name-part-type="genus">Passiflora</tp:taxon-name-part> <tp:taxon-name-part taxon-name-part-type="species">difformis</tp:taxon-name-part></tp:taxon-name><comment> Kunth in Humboldt, Bonpland and Kunth. Nov. Gen. Sp. 2: 136. 1817. Type: Colombia. Quindio: “in monte Quindiu juxta El Moral, alt. 1065 hex”, <italic>A. Humboldt &amp; A. Bonpland s.n.</italic> (holotype: P [P00307399, photograph seen], photograph AAU!, isotype: B, destroyed, P [P00307391, photograph seen], photograph AAU!).</comment></tp:nomenclature-citation><tp:nomenclature-citation><tp:taxon-name><tp:taxon-name-part taxon-name-part-type="genus">Cieca</tp:taxon-name-part> <tp:taxon-name-part taxon-name-part-type="species">difformis</tp:taxon-name-part></tp:taxon-name><comment> (Kunth) M.Roem., Prospect Fam. Nat. Syn. Monogr. 2: 140. 1846. Type: Based on <italic><tp:taxon-name><tp:taxon-name-part taxon-name-part-type="genus">Passiflora</tp:taxon-name-part> <tp:taxon-name-part taxon-name-part-type="species">difformis</tp:taxon-name-part></tp:taxon-name></italic> Kunth</comment></tp:nomenclature-citation><tp:nomenclature-citation><tp:taxon-name><tp:taxon-name-part taxon-name-part-type="genus">Passiflora</tp:taxon-name-part> <tp:taxon-name-part taxon-name-part-type="species">cheiroptera</tp:taxon-name-part></tp:taxon-name><comment> Cortés, Fl. Colomb. ed. 2, fig between pages 112 and 113. 1919. Type: Colombia, (lectotype, designated here: Cortés, Fl. Colomb. ed. 2, fig between pages 112 and 113. 1919).</comment></tp:nomenclature-citation></tp:nomenclature-citation-list></tp:nomenclature><tp:treatment-sec sec-type="Type"><title>Type.</title><p>Colombia. Tolima: Santa Fé, near Honda, <italic>A. Humboldt &amp; A. Bonpland s.n.</italic> (lectotype, designated here: P! [P00307401], photographs AAU!, DUKE!, isolectotype: P! [P00307391], photograph AAU!).</p><p><bold>Description.</bold> Slender, climbing, perennial vine 2–8 m long or more, sparsely pubescent with unicellular curved trichomes on petiole, leaf, stem and stipule, 0.20–0.64 mm long, 0.02–0.03 mm wide, also minutely antrorsely appressed-puberulent throughout with unicellular, curved trichomes, 0.03–0.10 mm long, 0.02–0.03 mm wide. Flowering stems 1.0–2.9 mm in diameter, greenish yellow (5GY 8/4) to reddish purple (5RP 4/6), terete to somewhat compressed, with the base woody and cork-covered. Stipules 2.6–7.5 mm long, 0.4–1.0 mm wide, narrowly ovate-triangular, acute; petioles 1.1–4.3 cm long, with 2 (rarely 3), opposite to subopposite, sessile, discoid nectaries with flat rims, 1.1–2.1 mm wide (on the widest axis), 0.1–1.5 mm high, borne in the proximal two thirds of the petiole (0.21–0.64 of the distance from the base toward the apex of the petiole). Laminas 2.8–5.9 cm long, 6.2–18.8 cm wide, coriaceous, peltate (the distance from leaf base to point of petiole insertion 1.6–11.4 mm), transversely elliptic (widely divaricately bilobed) or sometimes 3-lobed, lateral lobes 3.3–9.5 cm long, 1.8–7.3 cm wide, elliptic, acute to attenuate, central lobe elliptic to obovate or present merely as a widely acute to obtuse tip (rarely retuse), central vein 1.8–6.4 cm long (measured from point of petiole insertion to the leaf apex), angle between the lateral lobes (97-)110–160(-170)°, ratio of lateral lobe to central vein length 1.36–2.61, margins entire, hyaline, primary veins 3, diverging and branching above base, laminar nectaries present, 5–13, submarginal, associated with the minor veins of the abaxial surface, with 2–4 nectaries proximal to the lateral leaf veins, 0.7–1.3 mm in diameter, circular to widely elliptic, sessile; juvenile leaves bilobed and variegated; tendril 0.3–0.9 mm wide, present at flowering node, absent in inflorescence. Flowers borne in leaf axils or inflorescences; inflorescences 2.5–6.5(-12.0) cm long, associated reduced laminas 2.5–5.0 mm long, 1.5–2.8 mm wide. Pedicels 2.2–8.1 mm long, 0.4–1.1 mm wide, 2 per node; bract(s) absent; spur(s) absent. Flowers 18.0–30.0 mm in diameter with stipe 6.3–15.1 mm long, 0.7–1.0 mm wide; hypanthium 4.9–7.4(-8.1) mm in diameter; sepals 5.8–10.9 mm long, 3.3–6.4 mm wide, ovate-triangular, acute to rounded, abaxially and adaxially greenish yellow (5GY 8/4); coronal filaments in 2 series, the outer (36-)49–53, 3.1–5.3(-7.0) mm long, 0.2–0.5 mm wide, linear, spreading, dark reddish purple at base (5RP 3/6–4/6), medium reddish purple just below the middle (5RP 4/4–5/4), light reddish purple (5RP 6/6–6/8) just above middle and white on the distal third, ratio of outer coronal row to sepal length 0.43–0.76, the inner 33–50, 1.4–3.2 mm long, 0.2–0.5(-0.7) mm wide, linear, capitate, erect, dark reddish purple (5RP 3/6), lightening slightly towards tips, ratio of inner coronal row to outer coronal row length (0.29-)0.44–0.63(-0.72); operculum 1.3–2.0(-4.3) mm long, plicate, reddish purple (5RP 3/6–4/6), the margin with narrow minutely fimbrillate teeth; nectary 0.2–0.5(-1.5) mm high, 0.7–1.1 mm wide; limen recurved or sometimes erect, 0.2–0.5(-0.7) mm high, 0.1–0.4 mm wide, reddish purple (5RP 3/6–4/6), limen floor 2.0–3.5(-4.7) mm in diameter, pale greenish yellow with reddish purple (5RP 3/6–4/6) spots and streaks; androgynophore (3.3-)3.8–5.0 mm long, 1.0–1.5 mm wide, pale greenish yellow (5GY 8/2) with reddish purple (5RP 3/6–4/6) spots and streaks; free portions of the staminal filaments 2.4–3.2 mm long, 0.5–1.1 mm wide, linear, greenish yellow; anthers 1.9–3.9 mm long, (0.6-)0.9–2.3 mm wide; styles 3.2–4.6 mm long including stigmas, 0.2–0.5 mm wide, greenish yellow; stigmas 0.6–2.2 mm in diameter; ovary 1.7–2.9 mm long, 1.5–2.5(-4.0) mm wide, widely ellipsoid to globose, greenish yellow. Berry 17.1–21.0 mm long, 12.0–19 mm in diameter, globose, very dark purple (5P 2.5/2). Seeds ca. 44–61, 3.6–4.0(-5.0) mm long, 2.1–2.5 mm wide, 1.5–1.8 mm thick, obovate in outline, acute at both ends, reticulate-foveate with each side marked with ca. 15–17 foveae.</p><fig id="F48" position="float" orientation="portrait"><label>Figure 48.</label><caption><p>Flower of <italic><tp:taxon-name><tp:taxon-name-part taxon-name-part-type="genus">Passiflora</tp:taxon-name-part> <tp:taxon-name-part taxon-name-part-type="species">coriacea</tp:taxon-name-part></tp:taxon-name></italic> from Colombia. Scale bar = 5.0 mm. Photo by C. Feuillet.</p></caption><graphic xmlns:xlink="http://www.w3.org/1999/xlink" xlink:href="phytokeys-043-001-g048.jpg" position="float" orientation="portrait" xlink:type="simple" id="oo_33769.jpg"/></fig><fig id="F49" position="float" orientation="portrait"><label>Figure 49.</label><caption><p>Distribution of <italic><tp:taxon-name><tp:taxon-name-part taxon-name-part-type="genus">Passiflora</tp:taxon-name-part> <tp:taxon-name-part taxon-name-part-type="species">coriacea</tp:taxon-name-part></tp:taxon-name></italic>.</p></caption><graphic xmlns:xlink="http://www.w3.org/1999/xlink" xlink:href="phytokeys-043-001-g049.jpg" position="float" orientation="portrait" xlink:type="simple" id="oo_33770.jpg"/></fig></tp:treatment-sec><tp:treatment-sec sec-type="Phenology"><title>Phenology.</title><p>Flowering and fruiting throughout the year.</p></tp:treatment-sec><tp:treatment-sec sec-type="Distribution"><title>Distribution.</title><p>Bolivia, Colombia, Ecuador, Perú,  and Venezuela; reported once from Guyana (<italic>Lejos 43</italic>, B, destroyed). Growing in shrubs and small trees in secondary successional areas, along the edges of moist tropical forests near rivers and streams, and along the seashore, 0–1500 m.</p></tp:treatment-sec><tp:treatment-sec sec-type="Ethnobotany"><title>Ethnobotany.</title><p>Timothy Plowman in a note on a specimen collected by him in 1976 (<italic>T. Plowman 6029</italic>), noted that in Perú a medicine for the liver is prepared from <italic><tp:taxon-name><tp:taxon-name-part taxon-name-part-type="genus">Passiflora</tp:taxon-name-part> <tp:taxon-name-part taxon-name-part-type="species">coriacea</tp:taxon-name-part></tp:taxon-name></italic> by boiling the whole plant and then drinking the syrup.</p></tp:treatment-sec><tp:treatment-sec sec-type="Discussion"><title>Discussion.</title><!--PageBreak--><p><italic><tp:taxon-name><tp:taxon-name-part taxon-name-part-type="genus">Passiflora</tp:taxon-name-part> <tp:taxon-name-part taxon-name-part-type="species">coriacea</tp:taxon-name-part></tp:taxon-name></italic> is extremely similar to <italic><tp:taxon-name><tp:taxon-name-part taxon-name-part-type="genus">Passiflora</tp:taxon-name-part> <tp:taxon-name-part taxon-name-part-type="species">sexocellata</tp:taxon-name-part></tp:taxon-name></italic> and <italic><tp:taxon-name><tp:taxon-name-part taxon-name-part-type="genus">Passiflora</tp:taxon-name-part> <tp:taxon-name-part taxon-name-part-type="species">megacoriacea</tp:taxon-name-part></tp:taxon-name></italic> in its vegetative morphology, but is easily distinguished by its flowers. The flowers of <italic><tp:taxon-name><tp:taxon-name-part taxon-name-part-type="genus">Passiflora</tp:taxon-name-part> <tp:taxon-name-part taxon-name-part-type="species">coriacea</tp:taxon-name-part></tp:taxon-name></italic> possess long floral stipes as compared to their pedicels (the stipes are usually two to three times the length of the pedicels) and an operculum that is dark reddish purple. <italic><tp:taxon-name><tp:taxon-name-part taxon-name-part-type="genus">Passiflora</tp:taxon-name-part> <tp:taxon-name-part taxon-name-part-type="species">sexocellata</tp:taxon-name-part></tp:taxon-name></italic> has floral stipes that are commonly shorter than or equal in length to the pedicels and an operculum that is greenish yellow with a flush of dark reddish purple at the base and a white margin. <italic><tp:taxon-name><tp:taxon-name-part taxon-name-part-type="genus">Passiflora</tp:taxon-name-part> <tp:taxon-name-part taxon-name-part-type="species">megacoriacea</tp:taxon-name-part></tp:taxon-name></italic> possesses floral stipes that are commonly less than half the length of the pedicels and an operculum that is greenish yellow with a white margin or greenish yellow with a mere flush of reddish purple at the base and a white margin. <italic><tp:taxon-name><tp:taxon-name-part taxon-name-part-type="genus">Passiflora</tp:taxon-name-part> <tp:taxon-name-part taxon-name-part-type="species">coriacea</tp:taxon-name-part></tp:taxon-name></italic> is also distinguished by outer coronal filaments that may appear banded with light to dark reddish purple. In addition, the outer coronal filaments are more dilated distally, much like <italic><tp:taxon-name><tp:taxon-name-part taxon-name-part-type="genus">Passiflora</tp:taxon-name-part> <tp:taxon-name-part taxon-name-part-type="species">megacoriacea</tp:taxon-name-part></tp:taxon-name></italic> but in contrast to <italic><tp:taxon-name><tp:taxon-name-part taxon-name-part-type="genus">Passiflora</tp:taxon-name-part> <tp:taxon-name-part taxon-name-part-type="species">sexocellata</tp:taxon-name-part></tp:taxon-name></italic>. The limen floor in <italic><tp:taxon-name><tp:taxon-name-part taxon-name-part-type="genus">Passiflora</tp:taxon-name-part> <tp:taxon-name-part taxon-name-part-type="species">coriacea</tp:taxon-name-part></tp:taxon-name></italic> is very light greenish yellow with dark reddish purple spots and streaks, again much like <italic><tp:taxon-name><tp:taxon-name-part taxon-name-part-type="genus">Passiflora</tp:taxon-name-part> <tp:taxon-name-part taxon-name-part-type="species">megacoriacea</tp:taxon-name-part></tp:taxon-name></italic>. <italic><tp:taxon-name><tp:taxon-name-part taxon-name-part-type="genus">Passiflora</tp:taxon-name-part> <tp:taxon-name-part taxon-name-part-type="species">sexocellata</tp:taxon-name-part></tp:taxon-name></italic> usually possesses a very dark red limen floor.</p><p><xref ref-type="bibr" rid="B144">Schlechtendal (1854)</xref> attempted to use mostly vegetative characters to distinguish <italic><tp:taxon-name><tp:taxon-name-part taxon-name-part-type="genus">Passiflora</tp:taxon-name-part> <tp:taxon-name-part taxon-name-part-type="species">coriacea</tp:taxon-name-part></tp:taxon-name></italic> from <italic><tp:taxon-name><tp:taxon-name-part taxon-name-part-type="genus">Passiflora</tp:taxon-name-part> <tp:taxon-name-part taxon-name-part-type="species">sexocellata</tp:taxon-name-part></tp:taxon-name></italic>; incidentally, he was the first to notice differences in the stipe and pedicel lengths of the two species. He used the following characters to differentiate them: position of the petiolar nectaries, the number of laminar nectaries, the shape of the stem, leaf venation, the leaf margin, and the leaf texture. However, in my analysis of these species, I did not find any of these vegetative characters to be wholly reliable in distinguishing between these two species. Both have petiolar nectaries that occur in various positions below the middle of the petiole, stems that are terete to somewhat compressed, five distinct leaf veins, thick leaf margins and coriaceous leaves. <italic><tp:taxon-name><tp:taxon-name-part taxon-name-part-type="genus">Passiflora</tp:taxon-name-part> <tp:taxon-name-part taxon-name-part-type="species">sexocellata</tp:taxon-name-part></tp:taxon-name></italic> does tend to have fewer nectaries than <italic><tp:taxon-name><tp:taxon-name-part taxon-name-part-type="genus">Passiflora</tp:taxon-name-part> <tp:taxon-name-part taxon-name-part-type="species">coriacea</tp:taxon-name-part></tp:taxon-name></italic> on average, but there is a significant amount of overlap in the range of variation.</p><p>A clone of <italic><tp:taxon-name><tp:taxon-name-part taxon-name-part-type="genus">Passiflora</tp:taxon-name-part> <tp:taxon-name-part taxon-name-part-type="species">coriacea</tp:taxon-name-part></tp:taxon-name></italic> (<italic>MacDougal 3029</italic>) did not produce fruits by autogamy in years in cultivation. This greenhouse accession was given to me by MacDougal, who originally received it as seedlings from J. Zarucchi (<italic>Zarucchi et al. 6102</italic>).</p><p><italic><tp:taxon-name><tp:taxon-name-part taxon-name-part-type="genus">Heliconius</tp:taxon-name-part> <tp:taxon-name-part taxon-name-part-type="species">erato</tp:taxon-name-part></tp:taxon-name></italic> (<tp:taxon-name><tp:taxon-name-part taxon-name-part-type="order">Lepidoptera</tp:taxon-name-part></tp:taxon-name>: <tp:taxon-name><tp:taxon-name-part taxon-name-part-type="family">Nymphalidae</tp:taxon-name-part></tp:taxon-name>, <tp:taxon-name><tp:taxon-name-part taxon-name-part-type="subfamily">Heliconiinae</tp:taxon-name-part></tp:taxon-name>) has been reported to be an herbivore of <italic><tp:taxon-name><tp:taxon-name-part taxon-name-part-type="genus">Passiflora</tp:taxon-name-part> <tp:taxon-name-part taxon-name-part-type="species">coriacea</tp:taxon-name-part></tp:taxon-name></italic> in the central Colombian valleys (Cauca and Magdalena) (<xref ref-type="bibr" rid="B6">Benson et al. 1975</xref>).</p><p><xref ref-type="bibr" rid="B32">Fajardo et al. (1998)</xref> in a study on the genetic variation analysis of the genus <italic><tp:taxon-name><tp:taxon-name-part taxon-name-part-type="genus">Passiflora</tp:taxon-name-part></tp:taxon-name></italic> using RAPD markers, used <italic><tp:taxon-name><tp:taxon-name-part taxon-name-part-type="genus">Passiflora</tp:taxon-name-part> <tp:taxon-name-part taxon-name-part-type="species">coriacea</tp:taxon-name-part></tp:taxon-name></italic> and <italic><tp:taxon-name><tp:taxon-name-part taxon-name-part-type="genus">Passiflora</tp:taxon-name-part> <tp:taxon-name-part taxon-name-part-type="species">adenopoda</tp:taxon-name-part></tp:taxon-name></italic> DC. as representatives of taxa from subgenus <italic><tp:taxon-name><tp:taxon-name-part taxon-name-part-type="subgenus">Decaloba</tp:taxon-name-part></tp:taxon-name></italic>. They found <italic><tp:taxon-name><tp:taxon-name-part taxon-name-part-type="genus">Passiflora</tp:taxon-name-part> <tp:taxon-name-part taxon-name-part-type="species">coriacea</tp:taxon-name-part></tp:taxon-name></italic> to be genetically distant from the other taxa in his study, including <italic><tp:taxon-name><tp:taxon-name-part taxon-name-part-type="genus">Passiflora</tp:taxon-name-part> <tp:taxon-name-part taxon-name-part-type="species">adenopoda</tp:taxon-name-part></tp:taxon-name></italic>, but due to insufficient data, they were not able to discuss the significance of this result (<xref ref-type="bibr" rid="B32">Fajardo et al. 1998</xref>).</p><p>In Antoine Laurent de Jussieu’s original description of <italic><tp:taxon-name><tp:taxon-name-part taxon-name-part-type="genus">Passiflora</tp:taxon-name-part> <tp:taxon-name-part taxon-name-part-type="species">coriacea</tp:taxon-name-part></tp:taxon-name></italic> (1805) he included a detailed diagnosis and drawing of the species. The lectotype of <italic><tp:taxon-name><tp:taxon-name-part taxon-name-part-type="genus">Passiflora</tp:taxon-name-part> <tp:taxon-name-part taxon-name-part-type="species">coriacea</tp:taxon-name-part></tp:taxon-name></italic> (at P), closely resembles the drawing in Jussieu, but there are no locality data on the specimen. The isolectotype of <italic><tp:taxon-name><tp:taxon-name-part taxon-name-part-type="genus">Passiflora</tp:taxon-name-part> <tp:taxon-name-part taxon-name-part-type="species">coriacea</tp:taxon-name-part></tp:taxon-name></italic> consists of two leaves and a small portion of the stem and does not resemble the type drawing of the species, but written on the specimen are locality and descriptive data in Jussieu’s hand.</p></tp:treatment-sec><tp:treatment-sec sec-type="Selected specimens"><title>Selected specimens.</title><p><bold>BOLIVIA. La Paz:</bold> Prov. Alto Beni, Chaco, cerca de Santa Ana de los Mozetenes, 450 m, <italic>Seidel &amp; Schulte 2525</italic> (TEX).</p><p><bold>COLOMBIA. Antioquia:</bold> Mpio. Salgar, along road to Salgar, 4 km from Bolombolo, Bolívar Road, 900 m, <!--PageBreak--><italic>Zarucchi et al. 6102</italic> (HUA, MO). <bold>Bolívar:</bold> vicinity of Cartagena, <italic>Heriberto 392</italic> (US). <bold>Caldas:</bold> Entre Aranca &amp; Manizales 35 km de Manizales, 1500 m, <italic>Escobar &amp; Uribe 483</italic> (HUA, LL). <bold>Chocó:</bold> Mpio. Ríosucio, Parque Nal. Nat. Los Catios, camino Tilupo Peye, Quebrada Peye, 40 m, <italic>Forero et al. 1770</italic> (MO). <bold>Cundinamarca:</bold> Población de Nariño, bosque donde finaliza la carretera de los Mangos, 350–450 m, <italic>Fernández et al. 5480</italic> (MA). <bold>Huila:</bold> about 5 km N of Villavieja; upper basin of Río Magdalena, 500 m, <italic>Mason 13808</italic> (UC). <bold>Magdalena:</bold> about 8 km N of Codazzi, 250 m, <italic>Haught 3752</italic> (S, US); Flanco N de la Sierra Nevada de Santa Marta, <italic>Romero 761</italic> (US). <bold>Santander:</bold> River Suratá valley, between Bucaramanga and El Jaboncillo, 800–1500 m, <italic>Killip &amp; Smith 19062</italic> (GH, US). <bold>Tolima:</bold> Río Cuello, New Quindío Trial, Cordillera Central, 1000–1500 m, <italic>Hazen 9652</italic> (GH, US). <bold>Valle:</bold> Mpio. Tuluá, Corr. Mateguada, Jardín Botánico, 1100 m, <italic>Escobar 1045</italic> (HUA); Mpio. Yotoco, ingenio La Carmelita, sección San Martín, zona A, dentro de un guadual que esta en medio de la cana, mas o menos una hora de Mediacanoa, 950 m, <italic>Ramos et al. 2811</italic> (MO).</p><p><bold>ECUADOR. Esmeraldas:</bold> El Timbre, towards Esmeraldas, <italic>Asplund 16532</italic> (AAU, S).</p><p><bold>PERÚ. Cuzco:</bold> La Convencion, N bank of Río Alto Urubamba, across from village of Kiteni, 500 m, <italic>Knapp &amp; Mallet 6356</italic> (US). <bold>Madre De Dios:</bold> Prov. Tambopata, Cuzco Amazónico, across Río Madre de Dios on road to Lago Sandoval, 200 m, <italic>Gentry &amp; Curso de Posgrado de la Universidad de San Marcos 68962</italic> (F, MO). <bold>San Martín:</bold> Prov. Mariscal Caceres, Dtto. Tocache Nuevo, <italic>Schunke 3823</italic> (F, GH, MO, US).</p><p><bold>VENEZUELA. Distrito Federal.</bold> Cerro Naiguatá, slopes near the sea to the N, above the town of Naiguatá, Lomas de Las Delicias, between Quebrada Basenilla and <!--PageBreak-->Quebrada Guayoyo, 9–12 km SE of Hacienda Cocuizal, 1000–1300 m, <italic>Steyermark 92078</italic> (US). <bold>Falcón:</bold> Parque Nacional Quebrada de la Cueva El Toro, trail going to La Piedra, 600–900 m, <italic>Liesner et al. 7831</italic> (MO, VEN). <bold>Lara.</bold> E border near state of Yaracuy, Guaremal River, NE of Barquisimeto, <italic>Meijer &amp; Smith 56</italic> (MO). <bold>Yaracuy.</bold> Dist. Urachiche, Quebrada Higueronal, afluente del Río Urachiche, W de Urachiche, cerca de la Sabana de Mendez, 50 m, <italic>Steyermark et al. 124671</italic> (VEN). <bold>Zulia.</bold> Dist. Mara, alrededores del Puesto “El Bosque” de la Guardia Nacional, 1450–1600 m, <italic>Bunting et al. 12264</italic> (MO).</p><p><bold>CULTIVATED MATERIAL. United States.</bold> Missouri, cultivated at the Missouri Botanical Garden, from material collected by J.L. Zarucchi (<italic>Zarucchi 6102</italic>) in Antioquia, Colombia, <italic>MacDougal 3029</italic> (FLAS, MO); Florida, cultivated at the University of Florida from material collected by J.L. Zarucci (<italic>Zarucchi 6102</italic>) in Antioquia, Colombia, <italic>Porter-Utley P-66</italic> (FLAS).</p></tp:treatment-sec><ref-list><ref id="B71"><mixed-citation xmlns:xlink="http://www.w3.org/1999/xlink" xlink:type="simple"><person-group><name name-style="western"><surname>Killip</surname><given-names>EP</given-names></name></person-group> (<year>1938</year>) <article-title>The American species of <tp:taxon-name><tp:taxon-name-part taxon-name-part-type="family">Passifloraceae</tp:taxon-name-part></tp:taxon-name>. Publications of the Field Museum of Natural History.</article-title><source>Botanical series</source><volume>19</volume>: <fpage>1</fpage>–<lpage>613</lpage>.</mixed-citation></ref><ref id="B144"><mixed-citation xmlns:xlink="http://www.w3.org/1999/xlink" xlink:type="simple"><person-group><name name-style="western"><surname>Schlechtendal</surname><given-names>DFL</given-names></name></person-group> (<year>1854</year>) <article-title>Abhandlungen der Naturforschenden Gesellschaft zu Halle.</article-title><source>Linnaea</source><volume>27</volume>: <lpage>521</lpage>.</mixed-citation></ref><ref id="B6"><mixed-citation xmlns:xlink="http://www.w3.org/1999/xlink" xlink:type="simple"><person-group><name name-style="western"><surname>Benson</surname><given-names>WW</given-names></name><name name-style="western"><surname>Brown</surname><given-names>KS</given-names></name><name name-style="western"><surname>Gilbert</surname><given-names>LE</given-names></name></person-group> (<year>1975</year>) <article-title>Coevolution of plants and herbivores: Passion flower butterflies.</article-title><source>Evolution</source><volume>29</volume>: <fpage>659</fpage>–<lpage>680</lpage>. doi: <ext-link ext-link-type="doi" xlink:href="10.2307/2407076" xlink:type="simple">10.2307/2407076</ext-link></mixed-citation></ref><ref id="B32"><mixed-citation xmlns:xlink="http://www.w3.org/1999/xlink" xlink:type="simple"><person-group><name name-style="western"><surname>Fajardo</surname><given-names>D</given-names></name><name name-style="western"><surname>Angel</surname><given-names>F</given-names></name><name name-style="western"><surname>Grum</surname><given-names>M</given-names></name><name name-style="western"><surname>Tohme</surname><given-names>J</given-names></name><name name-style="western"><surname>Lobo</surname><given-names>M</given-names></name><name name-style="western"><surname>Roca</surname><given-names>W</given-names></name><name name-style="western"><surname>Sanchez</surname><given-names>I</given-names></name></person-group> (<year>1998</year>) <article-title>Genetic variation analysis of the genus <italic><tp:taxon-name><tp:taxon-name-part taxon-name-part-type="genus">Passiflora</tp:taxon-name-part></tp:taxon-name></italic> L. using RAPD markers.</article-title><source>Euphytica</source><volume>101</volume>: <fpage>341</fpage>–<lpage>347</lpage>. doi: <ext-link ext-link-type="doi" xlink:href="10.1023/A:1018395229851" xlink:type="simple">10.1023/A:1018395229851</ext-link></mixed-citation></ref></ref-list></tp:taxon-treatment>
